# Supplementary material for: Temporal gene expression profiling reveals CEBPD as a candidate regulator of brain disease in prosaposin deficient mice
Source: BMC Neurosci. 2008 Aug 1;9:76. doi: 10.1186/1471-2202-9-76 (PMC2518924; doi:10.1186/1471-2202-9-76)
Supplement: Additional file 1 — Table s1. Functional classification of significantly expressed genes in prosaposin deficient mouse models. [file 1471-2202-9-76-S1.xls]

## Sheet: PS--_cb
Table S1 Classification of significantly expressed genes in PS-/- cerebellum
Symbol	Accession	0 day	10 days	20 days	25 days	Gene Name	Function
B2m	BF715219	1.588	1.074	3.416	2.408	beta-2 microglobulin	Inflammation/macrophage
Blnk	AF068182	1.688	1.053	3.401	3.713	B-cell linker	Inflammation/macrophage
C1qa	NM_007572	1.887	1.33	4.492	5.994	complement component 1, q subcomponent, alpha polypeptide	Inflammation/macrophage
C1qb	BB111335	1.46	1.456	4.506	4.584	complement component 1, q subcomponent, beta polypeptide	Inflammation/macrophage
C1qc	NM_007574	1.854	1.636	6.141	9.253	complement component 1, q subcomponent, C chain	Inflammation/macrophage
C3ar1	NM_009779	1.739	1.726	3.373	25.33	complement component 3a receptor 1	Inflammation/macrophage
C4b	NM_009780	0.832	1.419	3.465	5.854	complement component 4B (Childo blood group)	Inflammation/macrophage
Ccl3	NM_011337	1.799	1.587	3.87	22.53	chemokine (C-C motif) ligand 3	Inflammation/macrophage
Ccl6	BC002073	1.341	1.18	3.135	2.93	chemokine (C-C motif) ligand 6	Inflammation/macrophage
Cd36	BB534670	1.2	2.555	2.64	2.343	CD36 antigen	Inflammation/macrophage
Cd44	X66083	1.402	1.034	1.909	4.012	CD44 antigen	Inflammation/macrophage
Cd53	NM_007651	1.452	0.807	3.401	3.427	CD53 antigen	Inflammation/macrophage
Cd68	BC021637	1.667	1.496	4.476	12.5	CD68 antigen	Inflammation/macrophage
Emr1	U66888	0.941	1.105	2.143	2.04	EGF-like module containing, mucin-like, hormone receptor-like sequence 1	Inflammation/macrophage
Fcer1g	NM_010185	1.696	0.99	2.689	5.681	Fc receptor, IgE, high affinity I, gamma polypeptide	Inflammation/macrophage
Fcgr1	AF143181	1.322	1.898	3.135	2.191	Fc receptor, IgG, high affinity I	Inflammation/macrophage
Fgf7	BB791906	1.38	1.152	2.931	0.962	fibroblast growth factor 7	Inflammation/macrophage
Gp49a	U05264	1.832	0.829	1.927	5.551	histocompatibility 2, D region locus 1	Inflammation/macrophage
H2-D1	L23495	1.779	1.009	2.574	2.876	histocompatibility 2, T region locus 23	Inflammation/macrophage
H2-T23	NM_010398	0.843	1.428	2.039	1.443	immunity-related GTPase family, M	Inflammation/macrophage
Ifi35	AW986054	1.483	1.316	1.851	1.972	interferon-induced protein 35	Inflammation/macrophage
Ifit2	NM_008332	1.005	1.032	4.431	2.052	interferon-induced protein with tetratricopeptide repeats 2	Inflammation/macrophage
Irgm	NM_008326	1.565	1.206	2.036	1.62	integrin beta 2	Inflammation/macrophage
Itgb2	NM_008404	0.885	1.204	2.002	3.575	glycoprotein 49 A	Inflammation/macrophage
Mmd	AA472735	1.242	1.254	2.378	1.921	monocyte to macrophage differentiation-associated	Inflammation/macrophage
Mpeg1	L20315	1.648	2.536	31.83	5.605	macrophage expressed gene 1	Inflammation/macrophage
Msr2	BC016551	1.632	1.188	2.77	2.238	macrophage scavenger receptor 2	Inflammation/macrophage
Oasl2	BQ033138	1.57	1.704	1.581	2.166	2'-5' oligoadenylate synthetase-like 2	Inflammation/macrophage
Repin1	BE986062	4.077	2.711	0.666	2.644	replication initiator 1	Inflammation/macrophage
Slc15a3	NM_023044	1.698	1.849	2.666	6.247	solute carrier family 15, member 3	Inflammation/macrophage
Spp1	NM_009263	1.45	1.126	3.388	2.372	secreted phosphoprotein 1	Inflammation/macrophage
Tnc	NM_011607	1.443	1.218	0.457	0.294	tenascin C	Inflammation/macrophage
Trem2	NM_031254	4.105	1.918	10.1	11.08	triggering receptor expressed on myeloid cells 2	Inflammation/macrophage
Tyrobp	NM_011662	1.64	1.13	5.922	5.407	TYRO protein tyrosine kinase binding protein	Inflammation/macrophage
Cnp1	M58045	1.455	0.563	0.499	0.646	cyclic nucleotide phosphodiesterase 1	Myelination
Edg2	U70622	1.012	0.712	0.643	0.509	endothelial differentiation, lysophosphatidic acid G-protein-coupled receptor, 2	Myelination
Erbb3	BF140685	1.03	0.691	0.476	0.539	v-erb-b2 erythroblastic leukemia viral oncogene homolog 3 (avian)	Myelination
Gal3st1	AK002510	1.289	0.638	0.266	0.528	galactose-3-O-sulfotransferase 1	Myelination
Mag	NM_010758	0.952	0.614	0.463	0.754	myelin-associated glycoprotein	Myelination
Mal	NM_010762	1.156	0.294	0.833	0.62	myelin and lymphocyte protein, T-cell differentiation protein	Myelination
Mobp	BM899593	0.408	0.326	1.248	1	myelin-associated oligodendrocytic basic protein	Myelination
Mog	U64572	0.928	0.47	0.745	0.675	myelin oligodendrocyte glycoprotein	Myelination
Plp1	BB768495	0.52	0.552	0.756	0.828	proteolipid protein (myelin) 1	Myelination
Ppil6	AK013818	1.156	1.259	2.384	1.507	peptidylprolyl isomerase (cyclophilin)-like 6	Myelination
Qk	BB088198	0.443	0.698	0.268	0.341	Quaking	Myelination
Sox10	BC018551	2.06	0.391	0.332	0.935	SRY-box containing gene 10	Myelination
Trf	AF440692	2.393	0.414	0.516	0.842	transferrin	Myelination
Ugt8a	NM_011674	0.748	0.423	0.53	1.227	UDP galactosyltransferase 8A	Myelination
Atp6v0a1	BC001995	2.989	1.54	0.958	5.342	ATPase, H+ transporting, lysosomal V0 subunit A1	Synapse vesicle
Camk2d	BG074866	0.603	1.199	0.566	0.444	calcium/calmodulin-dependent protein kinase II, delta	Synapse vesicle
Dnm3	BB709245	1.748	1.192	2.26	1.475	dynamin 3	Synapse vesicle
Syngr1	NM_009303	2.255	1.259	1.561	2.511	synaptogyrin 1	Synapse vesicle
Synj1	BM240066	0.745	0.635	0.502	0.473	Synaptojanin 1	Synapse vesicle
Bcl2a1a	L16462	2.486	0.92	3.654	3.805	B-cell leukemia/lymphoma 2 related protein A1a	Cell death
Bcl2l11	AF032460	1.647	1.585	1.197	2.854	BCL2-like 11 (apoptosis facilitator)	Cell death
Bid	NM_007544	1.234	0.935	2.067	3.233	BH3 interacting domain death agonist	Cell death
Cdkn1a	AK007630	1.523	1.197	2.968	2.175	cyclin-dependent kinase inhibitor 1A (P21)	Cell death
Cebpb	NM_009883	2.118	1.78	1.934	2.553	CCAAT/enhancer binding protein (C/EBP), beta	Cell death
Eif4ebp1	AV216412	1.664	1.71	1.526	2.42	eukaryotic translation initiation factor 4E binding protein 1	Cell death
Fcer1g	NM_010185	1.696	0.99	2.689	5.681	Fc receptor, IgE, high affinity I, gamma polypeptide	Cell death
Fcgr3	NM_010188	1.131	1.3	3.766	4.381	Fc receptor, IgG, low affinity III	Cell death
Malt1	BB296321	0.657	0.649	0.485	0.391	mucosa associated lymphoid tissue lymphoma translocation gene 1	Cell death
Pmaip1	NM_021451	0.916	1.033	4.405	2.797	phorbol-12-myristate-13-acetate-induced protein 1	Cell death
Pycard	BG084230	2.153	1.308	2.592	3.545	PYD and CARD domain containing	Cell death
Sgpl1	NM_009163	2.269	1.17	1.469	2.758	sphingosine phosphate lyase 1	Cell death
Tnfaip2	BB233088	1.418	2.301	1.985	1.921	tumor necrosis factor, alpha-induced protein 2	Cell death
Ucp2	BC012697	2.474	1.17	1.646	1.975	uncoupling protein 2 (mitochondrial, proton carrier)	Cell death
Acaa2	BB718075	1.772	1.274	1.81	1.91	acetyl-Coenzyme A acyltransferase 2 (mitochondrial 3-oxoacyl-Coenzyme A thiolase)	Lipid metabolism
Anxa4	BE628614	1.977	1.481	1.734	2.015	annexin A4	Lipid metabolism
C1qb	BB111335	1.46	1.456	4.506	4.584	complement component 1, q subcomponent, beta polypeptide	Lipid metabolism
C1qc	NM_007574	1.854	1.636	6.141	9.253	complement component 1, q subcomponent, C chain	Lipid metabolism
Edg2	U70622	1.012	0.712	0.643	0.509	endothelial differentiation, lysophosphatidic acid G-protein-coupled receptor, 2	Lipid metabolism
Elovl7	BB149977	0.546	0.593	0.529	0.918	ELOVL family member 7, elongation of long chain fatty acids (yeast)	Lipid metabolism
Fa2h	BM118638	1.01	0.697	0.536	0.683	fatty acid 2-hydroxylase	Lipid metabolism
Fcer1g	NM_010185	1.696	0.99	2.689	5.681	Fc receptor, IgE, high affinity I, gamma polypeptide	Lipid metabolism
Fdft1	BB028312	1.523	1.57	2.482	1.902	farnesyl diphosphate farnesyl transferase 1	Lipid metabolism
Gal3st1	AK002510	1.289	0.638	0.266	0.528	galactose-3-O-sulfotransferase 1	Lipid metabolism
Hdlbp	C77256	2.857	1.195	0.796	2.328	high density lipoprotein (HDL) binding protein	Lipid metabolism
Mbtps1	AK002809	1.929	1.852	1.017	2.976	membrane-bound transcription factor peptidase, site 1	Lipid metabolism
Plp1	BB768495	0.52	0.552	0.756	0.828	proteolipid protein (myelin) 1	Lipid metabolism
Psap	BM212050	0.0381	0.0375	0.0313	0.0319	prosaposin	Lipid metabolism
Rbp1	NM_011254	1.631	1.091	1.841	2.05	retinol binding protein 1, cellular	Lipid metabolism
Sgpl1	NM_009163	2.269	1.17	1.469	2.758	sphingosine phosphate lyase 1	Lipid metabolism
Stard4	AK014587	1.466	1.295	2.161	2.492	StAR-related lipid transfer (START) domain containing 4	Lipid metabolism
Ugt8a	NM_011674	0.748	0.423	0.53	1.227	UDP galactosyltransferase 8A	Lipid metabolism
Wwp1	BB385572	0.463	2.355	0.431	0.272	WW domain containing E3 ubiquitin protein ligase 1	Lipid metabolism
Adamts4	BB443585	1.156	0.605	0.593	0.636	a disintegrin-like and metallopeptidase (reprolysin type) with thrombospondin type 1 motif, 4	ECM/metabolism
Cd36	BB534670	1.2	2.555	2.64	2.343	CD36 antigen	ECM/metabolism
Cd44	X66083	1.402	1.034	1.909	4.012	CD44 antigen	ECM/metabolism
Cdh13	AK016527	2.152	1.164	1.751	3.316	cadherin 13	ECM/metabolism
Cdh2	BB054169	0.606	0.945	0.54	0.735	Cadherin 2	ECM/metabolism
Col8a2	BG229308	1.37	1.702	1.894	3.167	procollagen, type VIII, alpha 2	ECM/metabolism
Ctgf	NM_010217	1.8	0.892	4.235	3.797	connective tissue growth factor	ECM/metabolism
Dmp1	U65020	0.434	1.286	1.687	2.47	dentin matrix protein 1	ECM/metabolism
Efemp1	BC023060	1.405	1.305	2.497	1.376	epidermal growth factor-containing fibulin-like extracellular matrix protein 1	ECM/metabolism
Eva1	BC015076	1.098	1.811	3.23	1.967	epithelial V-like antigen 1	ECM/metabolism
Fdft1	BB028312	1.523	1.57	2.482	1.902	farnesyl diphosphate farnesyl transferase 1	ECM/metabolism
Fmod	BB532202	1.365	1.23	3.481	1.72	fibromodulin	ECM/metabolism
Itgb2	NM_008404	0.885	1.204	2.002	3.575	integrin beta 2	ECM/metabolism
Lgals3	X16834	1.506	1.434	5.024	11.54	lectin, galactose binding, soluble 3	ECM/metabolism
Lgals9	NM_010708	2.324	1.136	1.406	2.798	lectin, galactose binding, soluble 9	ECM/metabolism
Mag	NM_010758	0.952	0.614	0.463	0.754	myelin-associated glycoprotein	ECM/metabolism
Spp1	NM_009263	1.45	1.126	3.388	2.372	secreted phosphoprotein 1	ECM/metabolism
Thbs1	AI385532	1.193	1.534	3.8	3.248	thrombospondin 1	ECM/metabolism
Ablim3	BB667786	0.473	1.179	0.721	0.432	Actin binding LIM protein family, member 3	Cytoskeletion organization
Arhgap8	BC024991	2.963	1.629	1.512	2.123	Rho GTPase activating protein 8	Cytoskeletion organization
Epb4.1l4b	NM_019427	1.606	2.076	2.203	3.243	erythrocyte protein band 4.1-like 4b	Cytoskeletion organization
Gfap	BB750040	0.576	1.778	2.086	4.459	glial fibrillary acidic protein	Cytoskeletion organization
Gsn	AV224521	1.462	0.695	0.602	0.7	gelsolin	Cytoskeletion organization
Hmgb2	C85885	0.786	1.917	3.12	1.927	high mobility group box 2	Cytoskeletion organization
Hook1	AV240656	0.543	0.607	0.679	0.497	hook homolog 1 (Drosophila)	Cytoskeletion organization
Krt18	NM_010664	1.797	1.606	1.474	2.128	keratin 18	Cytoskeletion organization
Myh8	BB011213	1.982	1.175	0.338	6.002	myosin, heavy polypeptide 8, skeletal muscle, perinatal	Cytoskeletion organization
Mylpf	NM_016754	1.786	0.42	4.518	9.69	myosin light chain, phosphorylatable, fast skeletal muscle	Cytoskeletion organization
Myo1f	AK021181	1.847	1.392	2.711	5.295	myosin IF	Cytoskeletion organization
Plekhh1	BB499987	1.097	0.777	0.525	0.526	pleckstrin homology domain containing, family H (with MyTH4 domain) member 1	Cytoskeletion organization
Ptk9	BI662615	1.588	0.772	1.262	2.135	protein tyrosine kinase 9	Cytoskeletion organization
Rhof	BB387838	1.493	1.908	1.773	1.768	Ras homolog gene family, member f	Cytoskeletion organization
Tpm3	NM_022314	1.898	1.058	1.853	5.234	tropomyosin 3, gamma	Cytoskeletion organization
Atp6v0a1	BC001995	2.989	1.54	0.958	5.342	ATPase, H+ transporting, lysosomal V0 subunit A1	Endosome/Lysosome
Cd36	BB534670	1.2	2.555	2.64	2.343	CD36 antigen	Endosome/Lysosome
Cd68	BC021637	1.667	1.496	4.476	12.5	CD68 antigen	Endosome/Lysosome
Ctsc	NM_009982	1.387	1.169	2.759	2.785	cathepsin C	Endosome/Lysosome
Ctss	NM_021281	1.394	1.232	3.39	2.039	cathepsin S	Endosome/Lysosome
Ctsz	NM_022325	2.058	1.104	2.257	2.74	cathepsin Z	Endosome/Lysosome
Gla	NM_013463	1.403	1.148	1.549	2.686	galactosidase, alpha	Endosome/Lysosome
Gusb	AK002832	1.696	1.008	2.264	2.512	glucuronidase, beta	Endosome/Lysosome
Hexb	AV225808	1.245	1.491	2.259	2.113	hexosaminidase B	Endosome/Lysosome
Laptm5	BB218107	1.936	1.465	3.856	3.319	lysosomal-associated protein transmembrane 5	Endosome/Lysosome
Psap	BM212050	0.0381	0.0375	0.0313	0.0319	prosaposin	Endosome/Lysosome
Tfrc	BB810450	1.859	1.036	1.759	4.89	transferrin receptor	Endosome/Lysosome
Apc	NM_007462	1.842	3.741	5.653	2.696	adenomatosis polyposis coli	Signal transduction
B2m	BF715219	1.588	1.074	3.416	2.408	beta-2 microglobulin	Signal transduction
Blnk	AF068182	1.688	1.053	3.401	3.713	B-cell linker	Signal transduction
C3ar1	NM_009779	1.739	1.726	3.373	25.33	complement component 3a receptor 1	Signal transduction
C4b	NM_009780	0.832	1.419	3.465	5.854	complement component 4B (Childo blood group)	Signal transduction
Cbl	BB385581	1.028	0.942	0.222	0.388	Casitas B-lineage lymphoma	Signal transduction
Cd36	BB534670	1.2	2.555	2.64	2.343	CD36 antigen	Signal transduction
Cd44	X66083	1.402	1.034	1.909	4.012	CD44 antigen	Signal transduction
Ctgf	NM_010217	1.8	0.892	4.235	3.797	connective tissue growth factor	Signal transduction
Dkk3	AK004853	1.911	1.097	2.338	2.054	dickkopf homolog 3 (Xenopus laevis)	Signal transduction
Edg2	U70622	1.012	0.712	0.643	0.509	endothelial differentiation, lysophosphatidic acid G-protein-coupled receptor, 2	Signal transduction
Eif4ebp1	AV216412	1.664	1.71	1.526	2.42	eukaryotic translation initiation factor 4E binding protein 1	Signal transduction
Emr1	U66888	0.941	1.105	2.143	2.04	EGF-like module containing, mucin-like, hormone receptor-like sequence 1	Signal transduction
Epb4.1l4b	NM_019427	1.606	2.076	2.203	3.243	erythrocyte protein band 4.1-like 4b	Signal transduction
Erbb3	BF140685	1.03	0.691	0.476	0.539	v-erb-b2 erythroblastic leukemia viral oncogene homolog 3 (avian)	Signal transduction
Fcer1g	NM_010185	1.696	0.99	2.689	5.681	Fc receptor, IgE, high affinity I, gamma polypeptide	Signal transduction
Fcgr1	AF143181	1.322	1.898	3.135	2.191	Fc receptor, IgG, high affinity I	Signal transduction
Fcgr2b	BM224327	1.816	1.645	1.97	1.712	Fc receptor, IgG, low affinity IIb	Signal transduction
Fcgr3	NM_010188	1.131	1.3	3.766	4.381	Fc receptor, IgG, low affinity III	Signal transduction
Fgf7	BB791906	1.38	1.152	2.931	0.962	fibroblast growth factor 7	Signal transduction
Gna13	BG094302	1.071	1.405	3.92	2.797	guanine nucleotide binding protein, alpha 13	Signal transduction
Gp49a	U05264	1.832	0.829	1.927	5.551	glycoprotein 49 A	Signal transduction
Gpr34	NM_011823	0.582	0.976	2.774	2.347	G protein-coupled receptor 34	Signal transduction
Grb10	AF022072	2.946	0.921	1.358	3.868	growth factor receptor bound protein 10	Signal transduction
H2-D1	L23495	1.779	1.009	2.574	2.876	histocompatibility 2, D region locus 1	Signal transduction
H2-K1	S70184	1.361	1.493	2.692	2.05	histocompatibility 2, K1, K region	Signal transduction
H2-T23	NM_010398	0.843	1.428	2.039	1.443	histocompatibility 2, T region locus 23	Signal transduction
Herc1	BM247513	2.222	1.46	1.092	2.416	hect (homologous to the E6-AP (UBE3A) carboxyl terminus) domain and RCC1 (CHC1)-like domain (RLD) 1	Signal transduction
Hhip	BB773386	1.013	0.628	0.354	0.537	Hedgehog-interacting protein	Signal transduction
Itgb2	NM_008404	0.885	1.204	2.002	3.575	integrin beta 2	Signal transduction
Lgals3bp	NM_011150	1.744	1.192	1.799	2.69	lectin, galactoside-binding, soluble, 3 binding protein	Signal transduction
Ms4a11	NM_026835	1.374	1.963	1.57	3.845	membrane-spanning 4-domains, subfamily A, member 11	Signal transduction
Msr2	BC016551	1.632	1.188	2.77	2.238	macrophage scavenger receptor 2	Signal transduction
Nfat5	BB488160	0.498	0.912	0.47	0.616	Nuclear factor of activated T-cells 5	Signal transduction
Nsd1	AI413236	1.6	2.758	5.211	3.022	nuclear receptor-binding SET-domain protein 1	Signal transduction
Osmr	AB015978	0.837	1.496	2.053	2.811	oncostatin M receptor	Signal transduction
P2ry6	BC027331	1.94	1.461	1.203	3.806	pyrimidinergic receptor P2Y, G-protein coupled, 6	Signal transduction
Plek	AF181829	1.523	1.03	2.251	2.445	pleckstrin	Signal transduction
Plxnb3	NM_019587	0.773	0.65	0.467	0.725	plexin B3	Signal transduction
Ptpn11	L08663	1.104	1.936	1.556	2.036	protein tyrosine phosphatase, non-receptor type 11	Signal transduction
Rbbp4	AU040918	2.969	4.354	2.522	0.836	retinoblastoma binding protein 4	Signal transduction
Repin1	BE986062	4.077	2.711	0.666	2.644	replication initiator 1	Signal transduction
Sema5a	AV375653	0.895	0.73	0.67	0.65	sema domain, seven thrombospondin repeats (type 1 and type 1-like), transmembrane domain (TM) and short cytoplasmic domain, (semaphorin) 5A	Signal transduction
Slc15a3	NM_023044	1.698	1.849	2.666	6.247	solute carrier family 15, member 3	Signal transduction
Spred2	BB053442	0.481	0.983	0.574	0.625	Sprouty-related, EVH1 domain containing 2	Signal transduction
Syngr1	NM_009303	2.255	1.259	1.561	2.511	synaptogyrin 1	Signal transduction
Tfrc	BB810450	1.859	1.036	1.759	4.89	transferrin receptor	Signal transduction
Thoc3	BE335845	1.921	1.334	3.999	1.265	THO complex 3	Signal transduction
Thrap3	BC012655	1.964	1.243	1.344	2.034	thyroid hormone receptor associated protein 3	Signal transduction
Trem2	NM_031254	4.105	1.918	10.1	11.08	triggering receptor expressed on myeloid cells 2	Signal transduction
Mar7	BB248730	0.463	0.631	0.51	0.589	membrane-associated ring finger (C3HC4) 7	Transcription
A530016O06Rik	AI790538	1.753	1.156	3.362	1.344	RIKEN cDNA A530016O06 gene	Transcription
Aqp1	NM_007472	1.463	1.718	1.44	3.515	aquaporin 1	Transcription
Atf4	AV314773	0.61	2.293	2.388	1.388	activating transcription factor 4	Transcription
Cbl	BB385581	1.028	0.942	0.222	0.388	Casitas B-lineage lymphoma	Transcription
Cdk7	U11822	2.014	1.125	2.844	1.49	cyclin-dependent kinase 7 (homolog of Xenopus MO15 cdk-activating kinase)	Transcription
Cebpb	NM_009883	2.118	1.78	1.934	2.553	CCAAT/enhancer binding protein (C/EBP), beta	Transcription
Cebpd	BB831146	1.897	1.079	2.659	2.639	CCAAT/enhancer binding protein (C/EBP), delta	Transcription
Centg2	BE688580	0.92	0.789	0.673	0.561	centaurin, gamma 2	Transcription
Chd4	BB201828	1.803	1.987	1.91	1.429	chromodomain helicase DNA binding protein 4	Transcription
Chd6	AK018129	6.081	1.124	1.458	1.549	chromodomain helicase DNA binding protein 6	Transcription
Cirbp	NM_007705	1.433	1.488	2.947	2.506	cold inducible RNA binding protein	Transcription
Ctdsp2	BB294133	2.317	2.118	1.089	3.202	CTD (carboxy-terminal domain, RNA polymerase II, polypeptide A) small phosphatase 2	Transcription
Ctgf	NM_010217	1.8	0.892	4.235	3.797	connective tissue growth factor	Transcription
Efemp1	BC023060	1.405	1.305	2.497	1.376	epidermal growth factor-containing fibulin-like extracellular matrix protein 1	Transcription
Erbb3	BF140685	1.03	0.691	0.476	0.539	v-erb-b2 erythroblastic leukemia viral oncogene homolog 3 (avian)	Transcription
Fgf7	BB791906	1.38	1.152	2.931	0.962	fibroblast growth factor 7	Transcription
Fus	AF224264	2.226	1.679	2	1.242	fusion, derived from t(12;16) malignant liposarcoma (human)	Transcription
Garnl1	BB552367	1.762	1.399	2.877	2.322	GTPase activating RANGAP domain-like 1	Transcription
Gmcl1	BM239632	0.863	0.698	0.425	0.494	germ cell-less homolog 1 (Drosophila)	Transcription
Grb10	AF022072	2.946	0.921	1.358	3.868	growth factor receptor bound protein 10	Transcription
Gtf2f2	BB780444	1.707	1.102	2.327	1.269	general transcription factor IIF, polypeptide 2	Transcription
Gtf3c1	BB821611	3.833	1.278	0.934	1.945	general transcription factor III C 1	Transcription
Gusb	AK002832	1.696	1.008	2.264	2.512	glucuronidase, beta	Transcription
Hdac8	AK011332	1.568	1.35	1.762	1.398	histone deacetylase 8	Transcription
Herc2	BB333568	1.372	2.089	4.897	1.73	hect (homologous to the E6-AP (UBE3A) carboxyl terminus) domain and RCC1 (CHC1)-like domain (RLD) 2	Transcription
Hhip	BB773386	1.013	0.628	0.354	0.537	Hedgehog-interacting protein	Transcription
Hipk2	NM_010433	1.633	0.388	0.779	0.514	homeodomain interacting protein kinase 2	Transcription
Hmgb2	C85885	0.786	1.917	3.12	1.927	high mobility group box 2	Transcription
Hoxa5	BC011063	1.915	2.081	1.51	2.097	homeo box A5	Transcription
Hoxb5	NM_008268	1.856	3.521	0.859	4.389	homeo box B5	Transcription
Hoxb8	X13721	2.879	5.302	1.679	5.035	homeo box B8	Transcription
Hpgd	AV026552	0.993	0.919	3.198	2.448	hydroxyprostaglandin dehydrogenase 15 (NAD)	Transcription
Igfbp3	AV175389	1.151	1.004	4.069	3.117	insulin-like growth factor binding protein 3	Transcription
Klf6	NM_011803	1.156	0.803	1.75	2.1	Kruppel-like factor 6	Transcription
Klf9	AI267126	0.791	1.892	4.289	1.182	Kruppel-like factor 9	Transcription
LOC677248	NM_011980	1.207	2.425	1.565	1.509	similar to zinc finger protein 146	Transcription
Mbtps1	AK002809	1.929	1.852	1.017	2.976	membrane-bound transcription factor peptidase, site 1	Transcription
Neurod6	NM_009717	1.407	1.835	1.933	2.036	neurogenic differentiation 6	Transcription
Nfat5	BB488160	0.498	0.912	0.47	0.616	Nuclear factor of activated T-cells 5	Transcription
Nsd1	AI413236	1.6	2.758	5.211	3.022	nuclear receptor-binding SET-domain protein 1	Transcription
Nupr1	NM_019738	1.654	1.173	1.978	2.072	nuclear protein 1	Transcription
Ogn	BB542051	1.057	1.104	2.175	1.338	osteoglycin	Transcription
Optn	BB770843	1.206	1.627	2.557	2.326	optineurin	Transcription
Parp12	BM227980	1.076	1.571	1.599	1.37	poly (ADP-ribose) polymerase family, member 12	Transcription
Pcgf1	BG068910	2.168	1.17	1.585	1.304	polycomb group ring finger 1	Transcription
Prl	AV173491	0.459	0.804	0.454	0.0596	prolactin	Transcription
Prmt3	AK008118	1.496	1.09	1.694	1.548	protein arginine N-methyltransferase 3	Transcription
Ptpn11	L08663	1.104	1.936	1.556	2.036	protein tyrosine phosphatase, non-receptor type 11	Transcription
Rbbp4	AU040918	2.969	4.354	2.522	0.836	retinoblastoma binding protein 4	Transcription
Rbm12	NM_029397	1.809	1.213	1.825	1.742	RNA binding motif protein 12	Transcription
Recc1	M88489	1.56	1.157	2.001	1.364	replication factor C 1	Transcription
Repin1	BE986062	4.077	2.711	0.666	2.644	replication initiator 1	Transcription
Rfc4	BB251459	1.314	2.138	1.946	0.953	replication factor C (activator 1) 4	Transcription
Rhof	BB387838	1.493	1.908	1.773	1.768	Ras homolog gene family, member f	Transcription
Slc2a12	BB043465	1.387	1.458	1.516	2.155	solute carrier family 2 (facilitated glucose transporter), member 12	Transcription
Sox10	BC018551	2.06	0.391	0.332	0.935	SRY-box containing gene 10	Transcription
Syncrip	BG920261	1.554	1.619	1.578	2.153	synaptotagmin binding, cytoplasmic RNA interacting protein	Transcription
Thoc3	BE335845	1.921	1.334	3.999	1.265	THO complex 3	Transcription
Thrap3	BC012655	1.964	1.243	1.344	2.034	thyroid hormone receptor associated protein 3	Transcription
Top2b	BB166592	1.782	1.375	3.8	2.06	topoisomerase (DNA) II beta	Transcription
Trim44	NM_020267	2.395	0.811	0.907	4.153	tripartite motif-containing 44	Transcription
Ubtf	BB832806	1.863	1.468	1.962	1.761	upstream binding transcription factor, RNA polymerase I	Transcription
Zbtb16	AA419994	1.748	1.107	2.427	4.505	zinc finger and BTB domain containing 16	Transcription
Zfp291	AV319713	1.64	1.556	3.785	2.322	zinc finger protein 291	Transcription
Zfp535	NM_026107	1.675	2.939	1.081	1.391	zinc finger protein 535	Transcription
Zipro1	AI326272	1.146	1.953	2.374	1.271	zinc finger proliferation 1	Transcription
A530016O06Rik	AI790538	1.753	1.156	3.362	1.344	RIKEN cDNA A530016O06 gene	Transport
Abcc4	BB291885	1.5	1.315	2.022	1.677	ATP-binding cassette, sub-family C (CFTR/MRP), member 4	Transport
Apc	NM_007462	1.842	3.741	5.653	2.696	adenomatosis polyposis coli	Transport
Aqp1	NM_007472	1.463	1.718	1.44	3.515	aquaporin 1	Transport
Arf2	AV023312	2.041	1.093	1.86	2.249	ADP-ribosylation factor 2	Transport
Arf3	NM_007478	2.571	1.163	0.924	4.286	ADP-ribosylation factor 3	Transport
Atp6v0a1	BC001995	2.989	1.54	0.958	5.342	ATPase, H+ transporting, lysosomal V0 subunit A1	Transport
BC003993	BM225255	0.6	1.417	0.58	0.565	cDNA sequence BC003993	Transport
C1qa	NM_007572	1.887	1.33	4.492	5.994	complement component 1, q subcomponent, alpha polypeptide	Transport
C1qb	BB111335	1.46	1.456	4.506	4.584	complement component 1, q subcomponent, beta polypeptide	Transport
C1qc	NM_007574	1.854	1.636	6.141	9.253	complement component 1, q subcomponent, C chain	Transport
Camk2d	BG074866	0.603	1.199	0.566	0.444	calcium/calmodulin-dependent protein kinase II, delta	Transport
Cd36	BB534670	1.2	2.555	2.64	2.343	CD36 antigen	Transport
Chka	BB129366	0.851	0.739	0.46	0.475	choline kinase alpha	Transport
Clic6	BQ176424	1.407	1.497	1.494	1.614	chloride intracellular channel 6	Transport
Cp	BB332449	1.446	1.704	2.233	1.524	ceruloplasmin	Transport
Cyba	AK018713	1.579	1.211	2.453	3.838	cytochrome b-245, alpha polypeptide	Transport
Cybrd1	BE945607	1.351	0.616	1.964	2.864	cytochrome b reductase 1	Transport
Dlst	BB343361	0.894	0.598	0.528	0.65	dihydrolipoamide S-succinyltransferase (E2 component of 2-oxo-glutarate complex)	Transport
Epb4.1l4b	NM_019427	1.606	2.076	2.203	3.243	erythrocyte protein band 4.1-like 4b	Transport
Fa2h	BM118638	1.01	0.697	0.536	0.683	fatty acid 2-hydroxylase	Transport
Fdft1	BB028312	1.523	1.57	2.482	1.902	farnesyl diphosphate farnesyl transferase 1	Transport
Gja1	M63801	1.325	0.669	1.824	5.593	gap junction membrane channel protein alpha 1	Transport
Gja12	NM_080454	0.109	0.681	0.355	0.667	gap junction membrane channel protein alpha 12	Transport
Gpx3	NM_008161	1.457	0.919	2.116	2.238	glutathione peroxidase 3	Transport
Gria4	BB392770	0.313	1.186	0.728	0.548	Glutamate receptor, ionotropic, AMPA4 (alpha 4)	Transport
Hdlbp	C77256	2.857	1.195	0.796	2.328	high density lipoprotein (HDL) binding protein	Transport
Heph	NM_010417	1.612	1.151	1.952	1.466	hephaestin	Transport
Herc2	BB333568	1.372	2.089	4.897	1.73	hect (homologous to the E6-AP (UBE3A) carboxyl terminus) domain and RCC1 (CHC1)-like domain (RLD) 2	Transport
Hmox1	NM_010442	1.952	0.984	3.518	2.925	heme oxygenase (decycling) 1	Transport
Hpgd	AV026552	0.993	0.919	3.198	2.448	hydroxyprostaglandin dehydrogenase 15 (NAD)	Transport
Igf2r	BI793602	1.196	0.747	0.561	0.486	Insulin-like growth factor 2 receptor	Transport
Kcna5	NM_008419	1.335	1.248	1.969	3.572	potassium voltage-gated channel, shaker-related subfamily, member 5	Transport
Kcnab2	L48983	2.513	1.369	0.784	4.124	potassium voltage-gated channel, shaker-related subfamily, beta member 2	Transport
Kcnd2	AW557538	0.693	1.044	0.512	0.448	Potassium voltage-gated channel, Shal-related family, member 2	Transport
Kcnn2	BB130001	0.513	1.211	0.459	0.45	Potassium intermediate/small conductance calcium-activated channel, subfamily N, member 2	Transport
Laptm5	BB218107	1.936	1.465	3.856	3.319	lysosomal-associated protein transmembrane 5	Transport
Lcn2	X14607	1.3	0.939	2.612	3.292	lipocalin 2	Transport
Mup1	NM_031188	0.331	0.19	1.658	0.166	major urinary protein 1	Transport
Nsd1	AI413236	1.6	2.758	5.211	3.022	nuclear receptor-binding SET-domain protein 1	Transport
P2ry6	BC027331	1.94	1.461	1.203	3.806	pyrimidinergic receptor P2Y, G-protein coupled, 6	Transport
Pmaip1	NM_021451	0.916	1.033	4.405	2.797	phorbol-12-myristate-13-acetate-induced protein 1	Transport
Prodh	NM_011172	1.779	1.069	2.592	2.513	proline dehydrogenase	Transport
Rbp1	NM_011254	1.631	1.091	1.841	2.05	retinol binding protein 1, cellular	Transport
Retsat	BB775176	1.457	1.415	2.39	1.561	retinol saturase (all trans retinol 13,14 reductase)	Transport
Serpinb1b	AF426025	1.42	1.054	2.62	1.906	serine (or cysteine) peptidase inhibitor, clade B, member 1b	Transport
Slc11a1	NM_013612	1.842	1.165	2.102	2.913	solute carrier family 11 (proton-coupled divalent metal ion transporters), member 1	Transport
Slc15a3	NM_023044	1.698	1.849	2.666	6.247	solute carrier family 15, member 3	Transport
Slc22a4	BC010590	1.228	1.138	2.485	1.707	solute carrier family 22 (organic cation transporter), member 4	Transport
Slc2a10	NM_130451	2.845	1.42	2.166	1.284	solute carrier family 2 (facilitated glucose transporter), member 10	Transport
Slc2a12	BB043465	1.387	1.458	1.516	2.155	solute carrier family 2 (facilitated glucose transporter), member 12	Transport
Slc2a3	M75135	2.441	1.064	1.4	2.41	solute carrier family 2 (facilitated glucose transporter), member 3	Transport
Slc2a4	AB008453	1.933	1.678	1.838	2.585	solute carrier family 2 (facilitated glucose transporter), member 4	Transport
Slc43a3	NM_021398	1.81	1.344	5.834	6.596	solute carrier family 43, member 3	Transport
Slc45a3	BC024519	0.397	0.602	0.382	0.567	solute carrier family 45, member 3	Transport
Snx6	BC025911	1.268	1.471	4.037	1.177	sorting nexin 6	Transport
Sord	AV253518	0.882	1.334	2.225	1.236	sorbitol dehydrogenase	Transport
Spred2	BB053442	0.481	0.983	0.574	0.625	Sprouty-related, EVH1 domain containing 2	Transport
Stard4	AK014587	1.466	1.295	2.161	2.492	StAR-related lipid transfer (START) domain containing 4	Transport
Syngr1	NM_009303	2.255	1.259	1.561	2.511	synaptogyrin 1	Transport
Tdo2	AI098840	3.51	0.891	5.286	1.558	tryptophan 2,3-dioxygenase	Transport
Tfrc	BB810450	1.859	1.036	1.759	4.89	transferrin receptor	Transport
Thoc3	BE335845	1.921	1.334	3.999	1.265	THO complex 3	Transport
Tnks	AW011961	1.989	0.943	0.93	3.316	tankyrase, TRF1-interacting ankyrin-related ADP-ribose polymerase	Transport
Tom1l2	BM226574	2.85	1.635	0.543	2.858	target of myb1-like 2 (chicken)	Transport
Top2b	BB166592	1.782	1.375	3.8	2.06	topoisomerase (DNA) II beta	Transport
Trf	AF440692	2.393	0.414	0.516	0.842	transferrin	Transport
Ucp2	BC012697	2.474	1.17	1.646	1.975	uncoupling protein 2 (mitochondrial, proton carrier)	Transport
Vps24	BG073566	0.326	0.894	0.49	0.497	Vacuolar protein sorting 24 (yeast)	Transport
2010107H07Rik	AV069567	1.279	1.32	3.366	1.704	RIKEN cDNA 2010107H07 gene	Cell growth/metabolism
4933426K21Rik	AV271892	1.221	0.768	1.848	2.664	RIKEN cDNA 4933426K21 gene	Cell growth/metabolism
A530016O06Rik	AI790538	1.753	1.156	3.362	1.344	RIKEN cDNA A530016O06 gene	Cell growth/metabolism
Abcc4	BB291885	1.5	1.315	2.022	1.677	ATP-binding cassette, sub-family C (CFTR/MRP), member 4	Cell growth/metabolism
Ablim3	BB667786	0.473	1.179	0.721	0.432	Actin binding LIM protein family, member 3	Cell growth/metabolism
Acaa2	BB718075	1.772	1.274	1.81	1.91	acetyl-Coenzyme A acyltransferase 2 (mitochondrial 3-oxoacyl-Coenzyme A thiolase)	Cell growth/metabolism
Ada	NM_007398	1.475	1.444	1.769	1.304	adenosine deaminase	Cell growth/metabolism
Adamts4	BB443585	1.156	0.605	0.593	0.636	a disintegrin-like and metallopeptidase (reprolysin type) with thrombospondin type 1 motif, 4	Cell growth/metabolism
Anxa4	BE628614	1.977	1.481	1.734	2.015	annexin A4	Cell growth/metabolism
Apc	NM_007462	1.842	3.741	5.653	2.696	adenomatosis polyposis coli	Cell growth/metabolism
Aqp1	NM_007472	1.463	1.718	1.44	3.515	aquaporin 1	Cell growth/metabolism
Arf2	AV023312	2.041	1.093	1.86	2.249	ADP-ribosylation factor 2	Cell growth/metabolism
Arf3	NM_007478	2.571	1.163	0.924	4.286	ADP-ribosylation factor 3	Cell growth/metabolism
Arhgap8	BC024991	2.963	1.629	1.512	2.123	Rho GTPase activating protein 8	Cell growth/metabolism
Ass1	NM_007494	2.01	0.664	1.831	2.834	argininosuccinate synthetase 1	Cell growth/metabolism
Atf4	AV314773	0.61	2.293	2.388	1.388	activating transcription factor 4	Cell growth/metabolism
Atp6v0a1	BC001995	2.989	1.54	0.958	5.342	ATPase, H+ transporting, lysosomal V0 subunit A1	Cell growth/metabolism
BC003993	BM225255	0.6	1.417	0.58	0.565	cDNA sequence BC003993	Cell growth/metabolism
Bcl2a1a	L16462	2.486	0.92	3.654	3.805	B-cell leukemia/lymphoma 2 related protein A1a	Cell growth/metabolism
C1qa	NM_007572	1.887	1.33	4.492	5.994	complement component 1, q subcomponent, alpha polypeptide	Cell growth/metabolism
C1qb	BB111335	1.46	1.456	4.506	4.584	complement component 1, q subcomponent, beta polypeptide	Cell growth/metabolism
C1qc	NM_007574	1.854	1.636	6.141	9.253	complement component 1, q subcomponent, C chain	Cell growth/metabolism
Camk2d	BG074866	0.603	1.199	0.566	0.444	calcium/calmodulin-dependent protein kinase II, delta	Cell growth/metabolism
Cbl	BB385581	1.028	0.942	0.222	0.388	Casitas B-lineage lymphoma	Cell growth/metabolism
Cd36	BB534670	1.2	2.555	2.64	2.343	CD36 antigen	Cell growth/metabolism
Cdh13	AK016527	2.152	1.164	1.751	3.316	cadherin 13	Cell growth/metabolism
Cdk7	U11822	2.014	1.125	2.844	1.49	cyclin-dependent kinase 7 (homolog of Xenopus MO15 cdk-activating kinase)	Cell growth/metabolism
Cdkn1a	AK007630	1.523	1.197	2.968	2.175	cyclin-dependent kinase inhibitor 1A (P21)	Cell growth/metabolism
Cebpb	NM_009883	2.118	1.78	1.934	2.553	CCAAT/enhancer binding protein (C/EBP), beta	Cell growth/metabolism
Cebpd	BB831146	1.897	1.079	2.659	2.639	CCAAT/enhancer binding protein (C/EBP), delta	Cell growth/metabolism
Chd4	BB201828	1.803	1.987	1.91	1.429	chromodomain helicase DNA binding protein 4	Cell growth/metabolism
Chd6	AK018129	6.081	1.124	1.458	1.549	chromodomain helicase DNA binding protein 6	Cell growth/metabolism
Chka	BB129366	0.851	0.739	0.46	0.475	choline kinase alpha	Cell growth/metabolism
Clic6	BQ176424	1.407	1.497	1.494	1.614	chloride intracellular channel 6	Cell growth/metabolism
Cnp1	M58045	1.455	0.563	0.499	0.646	cyclic nucleotide phosphodiesterase 1	Cell growth/metabolism
Cp	BB332449	1.446	1.704	2.233	1.524	ceruloplasmin	Cell growth/metabolism
Ctdsp2	BB294133	2.317	2.118	1.089	3.202	CTD (carboxy-terminal domain, RNA polymerase II, polypeptide A) small phosphatase 2	Cell growth/metabolism
Ctgf	NM_010217	1.8	0.892	4.235	3.797	connective tissue growth factor	Cell growth/metabolism
Cyba	AK018713	1.579	1.211	2.453	3.838	cytochrome b-245, alpha polypeptide	Cell growth/metabolism
Cybrd1	BE945607	1.351	0.616	1.964	2.864	cytochrome b reductase 1	Cell growth/metabolism
Dkk3	AK004853	1.911	1.097	2.338	2.054	dickkopf homolog 3 (Xenopus laevis)	Cell growth/metabolism
Dlst	BB343361	0.894	0.598	0.528	0.65	dihydrolipoamide S-succinyltransferase (E2 component of 2-oxo-glutarate complex)	Cell growth/metabolism
Dnajc1	BM240862	0.844	1.308	0.685	0.457	DnaJ (Hsp40) homolog, subfamily C, member 1	Cell growth/metabolism
Dnajc19	AV053772	1.389	1.125	3.894	1.454	DnaJ (Hsp40) homolog, subfamily C, member 19	Cell growth/metabolism
Dnm3	BB709245	1.748	1.192	2.26	1.475	dynamin 3	Cell growth/metabolism
Edem1	BG064496	1.674	1.115	1.647	4.052	ER degradation enhancer, mannosidase alpha-like 1	Cell growth/metabolism
Edg2	U70622	1.012	0.712	0.643	0.509	endothelial differentiation, lysophosphatidic acid G-protein-coupled receptor, 2	Cell growth/metabolism
Eif2c2	AW553784	1.219	1.22	0.439	0.349	eukaryotic translation initiation factor 2C, 2	Cell growth/metabolism
Eif3s10	AW701127	2.818	1.234	2.22	2.246	eukaryotic translation initiation factor 3, subunit 10 (theta)	Cell growth/metabolism
Eif4ebp1	AV216412	1.664	1.71	1.526	2.42	eukaryotic translation initiation factor 4E binding protein 1	Cell growth/metabolism
Eif4g1	BB531220	2.912	1.634	0.676	2.595	eukaryotic translation initiation factor 4, gamma 1	Cell growth/metabolism
Elovl7	BB149977	0.546	0.593	0.529	0.918	ELOVL family member 7, elongation of long chain fatty acids (yeast)	Cell growth/metabolism
Epb4.1l4b	NM_019427	1.606	2.076	2.203	3.243	erythrocyte protein band 4.1-like 4b	Cell growth/metabolism
Erbb3	BF140685	1.03	0.691	0.476	0.539	v-erb-b2 erythroblastic leukemia viral oncogene homolog 3 (avian)	Cell growth/metabolism
Fa2h	BM118638	1.01	0.697	0.536	0.683	fatty acid 2-hydroxylase	Cell growth/metabolism
Fcer1g	NM_010185	1.696	0.99	2.689	5.681	Fc receptor, IgE, high affinity I, gamma polypeptide	Cell growth/metabolism
Fcgr1	AF143181	1.322	1.898	3.135	2.191	Fc receptor, IgG, high affinity I	Cell growth/metabolism
Fcgr2b	BM224327	1.816	1.645	1.97	1.712	Fc receptor, IgG, low affinity IIb	Cell growth/metabolism
Fcgr3	NM_010188	1.131	1.3	3.766	4.381	Fc receptor, IgG, low affinity III	Cell growth/metabolism
Fdft1	BB028312	1.523	1.57	2.482	1.902	farnesyl diphosphate farnesyl transferase 1	Cell growth/metabolism
Fgf7	BB791906	1.38	1.152	2.931	0.962	fibroblast growth factor 7	Cell growth/metabolism
Fus	AF224264	2.226	1.679	2	1.242	fusion, derived from t(12;16) malignant liposarcoma (human)	Cell growth/metabolism
Gal3st1	AK002510	1.289	0.638	0.266	0.528	galactose-3-O-sulfotransferase 1	Cell growth/metabolism
Galk2	BB771515	1.457	1.521	1.843	1.581	galactokinase 2	Cell growth/metabolism
Garnl1	BB552367	1.762	1.399	2.877	2.322	GTPase activating RANGAP domain-like 1	Cell growth/metabolism
Gja1	M63801	1.325	0.669	1.824	5.593	gap junction membrane channel protein alpha 1	Cell growth/metabolism
Gla	NM_013463	1.403	1.148	1.549	2.686	galactosidase, alpha	Cell growth/metabolism
Gmcl1	BM239632	0.863	0.698	0.425	0.494	germ cell-less homolog 1 (Drosophila)	Cell growth/metabolism
Gpx3	NM_008161	1.457	0.919	2.116	2.238	glutathione peroxidase 3	Cell growth/metabolism
Gsn	AV224521	1.462	0.695	0.602	0.7	gelsolin	Cell growth/metabolism
Gspt1	BB162021	0.787	1.02	0.684	0.562	G1 to S phase transition 1	Cell growth/metabolism
Gtf2f2	BB780444	1.707	1.102	2.327	1.269	general transcription factor IIF, polypeptide 2	Cell growth/metabolism
Gtf3c1	BB821611	3.833	1.278	0.934	1.945	general transcription factor III C 1	Cell growth/metabolism
Gusb	AK002832	1.696	1.008	2.264	2.512	glucuronidase, beta	Cell growth/metabolism
Hdac8	AK011332	1.568	1.35	1.762	1.398	histone deacetylase 8	Cell growth/metabolism
Hdlbp	C77256	2.857	1.195	0.796	2.328	high density lipoprotein (HDL) binding protein	Cell growth/metabolism
Heph	NM_010417	1.612	1.151	1.952	1.466	hephaestin	Cell growth/metabolism
Herc2	BB333568	1.372	2.089	4.897	1.73	hect (homologous to the E6-AP (UBE3A) carboxyl terminus) domain and RCC1 (CHC1)-like domain (RLD) 2	Cell growth/metabolism
Hexb	AV225808	1.245	1.491	2.259	2.113	hexosaminidase B	Cell growth/metabolism
Hhip	BB773386	1.013	0.628	0.354	0.537	Hedgehog-interacting protein	Cell growth/metabolism
Hipk2	NM_010433	1.633	0.388	0.779	0.514	homeodomain interacting protein kinase 2	Cell growth/metabolism
Hmgb2	C85885	0.786	1.917	3.12	1.927	high mobility group box 2	Cell growth/metabolism
Hmox1	NM_010442	1.952	0.984	3.518	2.925	heme oxygenase (decycling) 1	Cell growth/metabolism
Hook1	AV240656	0.543	0.607	0.679	0.497	hook homolog 1 (Drosophila)	Cell growth/metabolism
Hoxa5	BC011063	1.915	2.081	1.51	2.097	homeo box A5	Cell growth/metabolism
Hoxb5	NM_008268	1.856	3.521	0.859	4.389	homeo box B5	Cell growth/metabolism
Hoxb8	X13721	2.879	5.302	1.679	5.035	homeo box B8	Cell growth/metabolism
Hpgd	AV026552	0.993	0.919	3.198	2.448	hydroxyprostaglandin dehydrogenase 15 (NAD)	Cell growth/metabolism
Hspb1	U03561	1.179	1.775	1.638	2.323	heat shock protein 1	Cell growth/metabolism
Ifrd1	NM_013562	1.25	1.306	2.734	1.286	interferon-related developmental regulator 1	Cell growth/metabolism
Igfbp3	AV175389	1.151	1.004	4.069	3.117	insulin-like growth factor binding protein 3	Cell growth/metabolism
Itgb2	NM_008404	0.885	1.204	2.002	3.575	integrin beta 2	Cell growth/metabolism
Kcna5	NM_008419	1.335	1.248	1.969	3.572	potassium voltage-gated channel, shaker-related subfamily, member 5	Cell growth/metabolism
Kcnab2	L48983	2.513	1.369	0.784	4.124	potassium voltage-gated channel, shaker-related subfamily, beta member 2	Cell growth/metabolism
Klf6	NM_011803	1.156	0.803	1.75	2.1	Kruppel-like factor 6	Cell growth/metabolism
Klf9	AI267126	0.791	1.892	4.289	1.182	Kruppel-like factor 9	Cell growth/metabolism
Krt18	NM_010664	1.797	1.606	1.474	2.128	keratin 18	Cell growth/metabolism
Laptm5	BB218107	1.936	1.465	3.856	3.319	lysosomal-associated protein transmembrane 5	Cell growth/metabolism
Lcn2	X14607	1.3	0.939	2.612	3.292	lipocalin 2	Cell growth/metabolism
LOC677248	NM_011980	1.207	2.425	1.565	1.509	similar to zinc finger protein 146	Cell growth/metabolism
Lzp-s	AV066625	1.918	1.164	18.29	3.418	P lysozyme structural	Cell growth/metabolism
Man1a2	BB523143	0.458	0.939	0.34	0.317	Mannosidase, alpha, class 1A, member 2	Cell growth/metabolism
Mbtps1	AK002809	1.929	1.852	1.017	2.976	membrane-bound transcription factor peptidase, site 1	Cell growth/metabolism
Mup1	NM_031188	0.331	0.19	1.658	0.166	major urinary protein 1	Cell growth/metabolism
Myh8	BB011213	1.982	1.175	0.338	6.002	myosin, heavy polypeptide 8, skeletal muscle, perinatal	Cell growth/metabolism
Mylpf	NM_016754	1.786	0.42	4.518	9.69	myosin light chain, phosphorylatable, fast skeletal muscle	Cell growth/metabolism
Myo1f	AK021181	1.847	1.392	2.711	5.295	myosin IF	Cell growth/metabolism
Neurod6	NM_009717	1.407	1.835	1.933	2.036	neurogenic differentiation 6	Cell growth/metabolism
Nfat5	BB488160	0.498	0.912	0.47	0.616	Nuclear factor of activated T-cells 5	Cell growth/metabolism
Nipsnap1	AV306253	1.524	1.627	2.306	1.842	4-nitrophenylphosphatase domain and non-neuronal SNAP25-like protein homolog 1 (C. elegans)	Cell growth/metabolism
Nln	BC016224	1.373	1.177	1.669	1.934	neurolysin (metallopeptidase M3 family)	Cell growth/metabolism
Nsd1	AI413236	1.6	2.758	5.211	3.022	nuclear receptor-binding SET-domain protein 1	Cell growth/metabolism
P2ry6	BC027331	1.94	1.461	1.203	3.806	pyrimidinergic receptor P2Y, G-protein coupled, 6	Cell growth/metabolism
Pfkfb2	BC018418	1.822	0.798	1.442	3.9	6-phosphofructo-2-kinase/fructose-2,6-biphosphatase 2	Cell growth/metabolism
Plekhh1	BB499987	1.097	0.777	0.525	0.526	pleckstrin homology domain containing, family H (with MyTH4 domain) member 1	Cell growth/metabolism
Plp1	BB768495	0.52	0.552	0.756	0.828	proteolipid protein (myelin) 1	Cell growth/metabolism
Plxnb3	NM_019587	0.773	0.65	0.467	0.725	plexin B3	Cell growth/metabolism
Pmaip1	NM_021451	0.916	1.033	4.405	2.797	phorbol-12-myristate-13-acetate-induced protein 1	Cell growth/metabolism
Pmm2	AK012683	2.493	1.611	1.543	1.718	phosphomannomutase 2	Cell growth/metabolism
Prodh	NM_011172	1.779	1.069	2.592	2.513	proline dehydrogenase	Cell growth/metabolism
Psap	BM212050	0.0381	0.0375	0.0313	0.0319	prosaposin	Cell growth/metabolism
Ptk9	BI662615	1.588	0.772	1.262	2.135	protein tyrosine kinase 9	Cell growth/metabolism
Ptpn11	L08663	1.104	1.936	1.556	2.036	protein tyrosine phosphatase, non-receptor type 11	Cell growth/metabolism
Pycard	BG084230	2.153	1.308	2.592	3.545	PYD and CARD domain containing	Cell growth/metabolism
Pygl	NM_133198	1.924	1.24	1.823	2.058	liver glycogen phosphorylase	Cell growth/metabolism
Rbbp4	AU040918	2.969	4.354	2.522	0.836	retinoblastoma binding protein 4	Cell growth/metabolism
Rbm12	NM_029397	1.809	1.213	1.825	1.742	RNA binding motif protein 12	Cell growth/metabolism
Rbp1	NM_011254	1.631	1.091	1.841	2.05	retinol binding protein 1, cellular	Cell growth/metabolism
Recc1	M88489	1.56	1.157	2.001	1.364	replication factor C 1	Cell growth/metabolism
Repin1	BE986062	4.077	2.711	0.666	2.644	replication initiator 1	Cell growth/metabolism
Retsat	BB775176	1.457	1.415	2.39	1.561	retinol saturase (all trans retinol 13,14 reductase)	Cell growth/metabolism
Rfc4	BB251459	1.314	2.138	1.946	0.953	replication factor C (activator 1) 4	Cell growth/metabolism
Rhof	BB387838	1.493	1.908	1.773	1.768	Ras homolog gene family, member f	Cell growth/metabolism
Rps3	BG069767	1.365	1.576	2.374	1.649	ribosomal protein S3	Cell growth/metabolism
S3-12	NM_020568	0.374	2.249	6.698	4.734	plasma membrane associated protein, S3-12	Cell growth/metabolism
Sema3b	NM_009153	1.505	2.027	1.812	4.795	sema domain, immunoglobulin domain (Ig), short basic domain, secreted, (semaphorin) 3B	Cell growth/metabolism
Sema5a	AV375653	0.895	0.73	0.67	0.65	sema domain, seven thrombospondin repeats (type 1 and type 1-like), transmembrane domain (TM) and short cytoplasmic domain, (semaphorin) 5A	Cell growth/metabolism
Serpinb1b	AF426025	1.42	1.054	2.62	1.906	serine (or cysteine) peptidase inhibitor, clade B, member 1b	Cell growth/metabolism
Sgpl1	NM_009163	2.269	1.17	1.469	2.758	sphingosine phosphate lyase 1	Cell growth/metabolism
Slc11a1	NM_013612	1.842	1.165	2.102	2.913	solute carrier family 11 (proton-coupled divalent metal ion transporters), member 1	Cell growth/metabolism
Slc15a3	NM_023044	1.698	1.849	2.666	6.247	solute carrier family 15, member 3	Cell growth/metabolism
Slc22a4	BC010590	1.228	1.138	2.485	1.707	solute carrier family 22 (organic cation transporter), member 4	Cell growth/metabolism
Slc2a10	NM_130451	2.845	1.42	2.166	1.284	solute carrier family 2 (facilitated glucose transporter), member 10	Cell growth/metabolism
Slc2a12	BB043465	1.387	1.458	1.516	2.155	solute carrier family 2 (facilitated glucose transporter), member 12	Cell growth/metabolism
Slc2a3	M75135	2.441	1.064	1.4	2.41	solute carrier family 2 (facilitated glucose transporter), member 3	Cell growth/metabolism
Slc2a4	AB008453	1.933	1.678	1.838	2.585	solute carrier family 2 (facilitated glucose transporter), member 4	Cell growth/metabolism
Slc43a3	NM_021398	1.81	1.344	5.834	6.596	solute carrier family 43, member 3	Cell growth/metabolism
Slc45a3	BC024519	0.397	0.602	0.382	0.567	solute carrier family 45, member 3	Cell growth/metabolism
Snx6	BC025911	1.268	1.471	4.037	1.177	sorting nexin 6	Cell growth/metabolism
Socs3	BB241535	1.311	2.031	1.459	2.127	suppressor of cytokine signaling 3	Cell growth/metabolism
Sord	AV253518	0.882	1.334	2.225	1.236	sorbitol dehydrogenase	Cell growth/metabolism
Sox10	BC018551	2.06	0.391	0.332	0.935	SRY-box containing gene 10	Cell growth/metabolism
Spred2	BB053442	0.481	0.983	0.574	0.625	Sprouty-related, EVH1 domain containing 2	Cell growth/metabolism
Stard4	AK014587	1.466	1.295	2.161	2.492	StAR-related lipid transfer (START) domain containing 4	Cell growth/metabolism
Sult1a1	AK002700	2.001	1.228	5.147	4.182	sulfotransferase family 1A, phenol-preferring, member 1	Cell growth/metabolism
Supt16h	AW536705	2.219	1.331	1.733	1.964	suppressor of Ty 16 homolog (S. cerevisiae)	Cell growth/metabolism
Syngr1	NM_009303	2.255	1.259	1.561	2.511	synaptogyrin 1	Cell growth/metabolism
Taf15	AK011843	1.982	2.536	1.637	1.962	TAF15 RNA polymerase II, TATA box binding protein (TBP)-associated factor	Cell growth/metabolism
Tdo2	AI098840	3.51	0.891	5.286	1.558	tryptophan 2,3-dioxygenase	Cell growth/metabolism
Tfrc	BB810450	1.859	1.036	1.759	4.89	transferrin receptor	Cell growth/metabolism
Thoc3	BE335845	1.921	1.334	3.999	1.265	THO complex 3	Cell growth/metabolism
Thrap3	BC012655	1.964	1.243	1.344	2.034	thyroid hormone receptor associated protein 3	Cell growth/metabolism
Tnfaip2	BB233088	1.418	2.301	1.985	1.921	tumor necrosis factor, alpha-induced protein 2	Cell growth/metabolism
Tnks	AW011961	1.989	0.943	0.93	3.316	tankyrase, TRF1-interacting ankyrin-related ADP-ribose polymerase	Cell growth/metabolism
Tom1l2	BM226574	2.85	1.635	0.543	2.858	target of myb1-like 2 (chicken)	Cell growth/metabolism
Top2b	BB166592	1.782	1.375	3.8	2.06	topoisomerase (DNA) II beta	Cell growth/metabolism
Tpm3	NM_022314	1.898	1.058	1.853	5.234	tropomyosin 3, gamma	Cell growth/metabolism
Trf	AF440692	2.393	0.414	0.516	0.842	transferrin	Cell growth/metabolism
Txnip	AF173681	1.645	1.407	2.251	2.841	thioredoxin interacting protein	Cell growth/metabolism
Ubtf	BB832806	1.863	1.468	1.962	1.761	upstream binding transcription factor, RNA polymerase I	Cell growth/metabolism
Ucp2	BC012697	2.474	1.17	1.646	1.975	uncoupling protein 2 (mitochondrial, proton carrier)	Cell growth/metabolism
Ugt1a2	D87867	1.242	1.373	1.886	5.372	UDP glucuronosyltransferase 1 family, polypeptide A2	Cell growth/metabolism
Ugt8a	NM_011674	0.748	0.423	0.53	1.227	UDP galactosyltransferase 8A	Cell growth/metabolism
Usp9x	AW107303	2.582	0.788	0.768	3.433	ubiquitin specific peptidase 9, X chromosome	Cell growth/metabolism
Wwp1	BB385572	0.463	2.355	0.431	0.272	WW domain containing E3 ubiquitin protein ligase 1	Cell growth/metabolism
Xpa	NM_011728	1.99	1.332	3.66	1.546	xeroderma pigmentosum, complementation group A	Cell growth/metabolism
Zbtb16	AA419994	1.748	1.107	2.427	4.505	zinc finger and BTB domain containing 16	Cell growth/metabolism
Zfp535	NM_026107	1.675	2.939	1.081	1.391	zinc finger protein 535	Cell growth/metabolism
Zipro1	AI326272	1.146	1.953	2.374	1.271	zinc finger proliferation 1	Cell growth/metabolism
Mar7	BB248730	0.463	0.631	0.51	0.589	membrane-associated ring finger (C3HC4) 7	Binding
1190005F20Rik	BB004773	0.458	1.948	0.401	0.494	RIKEN cDNA 1190005F20 gene	Binding
1500041B16Rik	BB698189	0.662	1.054	0.46	0.419	RIKEN cDNA 1500041B16 gene	Binding
2600011C06Rik	AI159652	0.448	1.245	0.548	0.526	RIKEN cDNA 2600011C06 gene	Binding
Abcc4	BB291885	1.5	1.315	2.022	1.677	ATP-binding cassette, sub-family C (CFTR/MRP), member 4	Binding
Aif1	NM_019467	2.018	0.808	3.013	2.736	allograft inflammatory factor 1	Binding
Anxa4	BE628614	1.977	1.481	1.734	2.015	annexin A4	Binding
Aqp1	NM_007472	1.463	1.718	1.44	3.515	aquaporin 1	Binding
Arf2	AV023312	2.041	1.093	1.86	2.249	ADP-ribosylation factor 2	Binding
Arf3	NM_007478	2.571	1.163	0.924	4.286	ADP-ribosylation factor 3	Binding
Ass1	NM_007494	2.01	0.664	1.831	2.834	argininosuccinate synthetase 1	Binding
Atf4	AV314773	0.61	2.293	2.388	1.388	activating transcription factor 4	Binding
Camk2d	BG074866	0.603	1.199	0.566	0.444	calcium/calmodulin-dependent protein kinase II, delta	Binding
Capg	NM_007599	1.82	1.321	3.139	3.869	capping protein (actin filament), gelsolin-like	Binding
Cbl	BB385581	1.028	0.942	0.222	0.388	Casitas B-lineage lymphoma	Binding
Cd44	X66083	1.402	1.034	1.909	4.012	CD44 antigen	Binding
Cdh13	AK016527	2.152	1.164	1.751	3.316	cadherin 13	Binding
Cdh2	BB054169	0.606	0.945	0.54	0.735	Cadherin 2	Binding
Cdk7	U11822	2.014	1.125	2.844	1.49	cyclin-dependent kinase 7 (homolog of Xenopus MO15 cdk-activating kinase)	Binding
Cebpb	NM_009883	2.118	1.78	1.934	2.553	CCAAT/enhancer binding protein (C/EBP), beta	Binding
Cebpd	BB831146	1.897	1.079	2.659	2.639	CCAAT/enhancer binding protein (C/EBP), delta	Binding
Centg2	BE688580	0.92	0.789	0.673	0.561	centaurin, gamma 2	Binding
Chd4	BB201828	1.803	1.987	1.91	1.429	chromodomain helicase DNA binding protein 4	Binding
Chd6	AK018129	6.081	1.124	1.458	1.549	chromodomain helicase DNA binding protein 6	Binding
Cirbp	NM_007705	1.433	1.488	2.947	2.506	cold inducible RNA binding protein	Binding
Cp	BB332449	1.446	1.704	2.233	1.524	ceruloplasmin	Binding
Ctdsp2	BB294133	2.317	2.118	1.089	3.202	CTD (carboxy-terminal domain, RNA polymerase II, polypeptide A) small phosphatase 2	Binding
Ctgf	NM_010217	1.8	0.892	4.235	3.797	connective tissue growth factor	Binding
Dcamkl1	BB269897	0.556	1.026	0.642	0.488	doublecortin and calcium/calmodulin-dependent protein kinase-like 1	Binding
Dnajc1	BM240862	0.844	1.308	0.685	0.457	DnaJ (Hsp40) homolog, subfamily C, member 1	Binding
Dnm3	BB709245	1.748	1.192	2.26	1.475	dynamin 3	Binding
Edem1	BG064496	1.674	1.115	1.647	4.052	ER degradation enhancer, mannosidase alpha-like 1	Binding
Efemp1	BC023060	1.405	1.305	2.497	1.376	epidermal growth factor-containing fibulin-like extracellular matrix protein 1	Binding
Eif2c2	AW553784	1.219	1.22	0.439	0.349	eukaryotic translation initiation factor 2C, 2	Binding
Eif3s10	AW701127	2.818	1.234	2.22	2.246	eukaryotic translation initiation factor 3, subunit 10 (theta)	Binding
Eif4ebp1	AV216412	1.664	1.71	1.526	2.42	eukaryotic translation initiation factor 4E binding protein 1	Binding
Eif4g1	BB531220	2.912	1.634	0.676	2.595	eukaryotic translation initiation factor 4, gamma 1	Binding
Emr1	U66888	0.941	1.105	2.143	2.04	EGF-like module containing, mucin-like, hormone receptor-like sequence 1	Binding
Erbb3	BF140685	1.03	0.691	0.476	0.539	v-erb-b2 erythroblastic leukemia viral oncogene homolog 3 (avian)	Binding
F13a1	NM_028784	1.726	1.124	1.713	1.572	coagulation factor XIII, A1 subunit	Binding
Fcer1g	NM_010185	1.696	0.99	2.689	5.681	Fc receptor, IgE, high affinity I, gamma polypeptide	Binding
Fcgr1	AF143181	1.322	1.898	3.135	2.191	Fc receptor, IgG, high affinity I	Binding
Fcgr2b	BM224327	1.816	1.645	1.97	1.712	Fc receptor, IgG, low affinity IIb	Binding
Fdft1	BB028312	1.523	1.57	2.482	1.902	farnesyl diphosphate farnesyl transferase 1	Binding
Fen1	NM_007999	1.651	1.572	1.84	1.346	flap structure specific endonuclease 1	Binding
Fgf7	BB791906	1.38	1.152	2.931	0.962	fibroblast growth factor 7	Binding
Flnb	BM206272	0.675	0.838	0.641	0.515	Filamin, beta	Binding
Fus	AF224264	2.226	1.679	2	1.242	fusion, derived from t(12;16) malignant liposarcoma (human)	Binding
Galk2	BB771515	1.457	1.521	1.843	1.581	galactokinase 2	Binding
Garnl1	BB552367	1.762	1.399	2.877	2.322	GTPase activating RANGAP domain-like 1	Binding
Gmcl1	BM239632	0.863	0.698	0.425	0.494	germ cell-less homolog 1 (Drosophila)	Binding
Gna13	BG094302	1.071	1.405	3.92	2.797	guanine nucleotide binding protein, alpha 13	Binding
Grb10	AF022072	2.946	0.921	1.358	3.868	growth factor receptor bound protein 10	Binding
Gsn	AV224521	1.462	0.695	0.602	0.7	gelsolin	Binding
Gspt1	BB162021	0.787	1.02	0.684	0.562	G1 to S phase transition 1	Binding
Gtf2f2	BB780444	1.707	1.102	2.327	1.269	general transcription factor IIF, polypeptide 2	Binding
Gtf3c1	BB821611	3.833	1.278	0.934	1.945	general transcription factor III C 1	Binding
Gusb	AK002832	1.696	1.008	2.264	2.512	glucuronidase, beta	Binding
Hdlbp	C77256	2.857	1.195	0.796	2.328	high density lipoprotein (HDL) binding protein	Binding
Heph	NM_010417	1.612	1.151	1.952	1.466	hephaestin	Binding
Herc2	BB333568	1.372	2.089	4.897	1.73	hect (homologous to the E6-AP (UBE3A) carboxyl terminus) domain and RCC1 (CHC1)-like domain (RLD) 2	Binding
Hexb	AV225808	1.245	1.491	2.259	2.113	hexosaminidase B	Binding
Hhip	BB773386	1.013	0.628	0.354	0.537	Hedgehog-interacting protein	Binding
Hipk2	NM_010433	1.633	0.388	0.779	0.514	homeodomain interacting protein kinase 2	Binding
Hist1h1e	NM_015787	2.15	1.581	1.74	0.965	histone 1, H1e	Binding
Hmgb2	C85885	0.786	1.917	3.12	1.927	high mobility group box 2	Binding
Hoxa5	BC011063	1.915	2.081	1.51	2.097	homeo box A5	Binding
Hoxb5	NM_008268	1.856	3.521	0.859	4.389	homeo box B5	Binding
Hoxb8	X13721	2.879	5.302	1.679	5.035	homeo box B8	Binding
Ifrd1	NM_013562	1.25	1.306	2.734	1.286	interferon-related developmental regulator 1	Binding
Igfbp3	AV175389	1.151	1.004	4.069	3.117	insulin-like growth factor binding protein 3	Binding
Kcna5	NM_008419	1.335	1.248	1.969	3.572	potassium voltage-gated channel, shaker-related subfamily, member 5	Binding
Kirrel3	BB626088	0.653	1.826	0.411	0.36	kin of IRRE like 3 (Drosophila)	Binding
Klf6	NM_011803	1.156	0.803	1.75	2.1	Kruppel-like factor 6	Binding
Klf9	AI267126	0.791	1.892	4.289	1.182	Kruppel-like factor 9	Binding
Lcp1	NM_008879	2.439	0.72	1.52	3.25	lymphocyte cytosolic protein 1	Binding
LOC677248	NM_011980	1.207	2.425	1.565	1.509	similar to zinc finger protein 146	Binding
Lrrtm3	BB132359	0.351	0.81	0.688	0.57	leucine rich repeat transmembrane neuronal 3	Binding
Mapre2	BE956567	0.992	1.118	0.575	0.509	Microtubule-associated protein, RP/EB family, member 2	Binding
Mbtps1	AK002809	1.929	1.852	1.017	2.976	membrane-bound transcription factor peptidase, site 1	Binding
Myh8	BB011213	1.982	1.175	0.338	6.002	myosin, heavy polypeptide 8, skeletal muscle, perinatal	Binding
Mylpf	NM_016754	1.786	0.42	4.518	9.69	myosin light chain, phosphorylatable, fast skeletal muscle	Binding
Myo1f	AK021181	1.847	1.392	2.711	5.295	myosin IF	Binding
Net1	NM_019671	1.666	0.882	1.894	2.055	neuroepithelial cell transforming gene 1	Binding
Nfat5	BB488160	0.498	0.912	0.47	0.616	Nuclear factor of activated T-cells 5	Binding
Nsd1	AI413236	1.6	2.758	5.211	3.022	nuclear receptor-binding SET-domain protein 1	Binding
Nupr1	NM_019738	1.654	1.173	1.978	2.072	nuclear protein 1	Binding
Oasl2	BQ033138	1.57	1.704	1.581	2.166	2'-5' oligoadenylate synthetase-like 2	Binding
Ogn	BB542051	1.057	1.104	2.175	1.338	osteoglycin	Binding
Optn	BB770843	1.206	1.627	2.557	2.326	optineurin	Binding
Osgepl1	BG067251	1.217	0.981	3.148	1.458	O-sialoglycoprotein endopeptidase-like 1	Binding
P2ry6	BC027331	1.94	1.461	1.203	3.806	pyrimidinergic receptor P2Y, G-protein coupled, 6	Binding
Parp12	BM227980	1.076	1.571	1.599	1.37	poly (ADP-ribose) polymerase family, member 12	Binding
Pcgf1	BG068910	2.168	1.17	1.585	1.304	polycomb group ring finger 1	Binding
Pde1c	BB388392	0.56	1.892	0.47	0.31	phosphodiesterase 1C	Binding
Pfkfb2	BC018418	1.822	0.798	1.442	3.9	6-phosphofructo-2-kinase/fructose-2,6-biphosphatase 2	Binding
Plek	AF181829	1.523	1.03	2.251	2.445	pleckstrin	Binding
Plekhh1	BB499987	1.097	0.777	0.525	0.526	pleckstrin homology domain containing, family H (with MyTH4 domain) member 1	Binding
Ppil6	AK013818	1.156	1.259	2.384	1.507	peptidylprolyl isomerase (cyclophilin)-like 6	Binding
Prl	AV173491	0.459	0.804	0.454	0.0596	prolactin	Binding
Prmt3	AK008118	1.496	1.09	1.694	1.548	protein arginine N-methyltransferase 3	Binding
Ptk9	BI662615	1.588	0.772	1.262	2.135	protein tyrosine kinase 9	Binding
Ptpn11	L08663	1.104	1.936	1.556	2.036	protein tyrosine phosphatase, non-receptor type 11	Binding
Qk	BB088198	0.443	0.698	0.268	0.341	Quaking	Binding
Rbbp4	AU040918	2.969	4.354	2.522	0.836	retinoblastoma binding protein 4	Binding
Rbm12	NM_029397	1.809	1.213	1.825	1.742	RNA binding motif protein 12	Binding
Rbp1	NM_011254	1.631	1.091	1.841	2.05	retinol binding protein 1, cellular	Binding
Recc1	M88489	1.56	1.157	2.001	1.364	replication factor C 1	Binding
Repin1	BE986062	4.077	2.711	0.666	2.644	replication initiator 1	Binding
Rfc4	BB251459	1.314	2.138	1.946	0.953	replication factor C (activator 1) 4	Binding
Rhof	BB387838	1.493	1.908	1.773	1.768	Ras homolog gene family, member f	Binding
Rlf	BB704706	1.806	1.496	3.604	2.131	rearranged L-myc fusion sequence	Binding
Rnase4	BC005569	1.555	0.763	4.763	3.345	ribonuclease, RNase A family 4	Binding
Rpa2	AK011530	1.422	1.916	1.749	1.831	replication protein A2	Binding
Rtn4	BB648600	0.592	1.174	0.313	0.503	reticulon 4	Binding
S100a8	NM_013650	2.142	1.902	2.307	1.622	S100 calcium binding protein A8 (calgranulin A)	Binding
Schip1	BB470737	1.251	1.065	0.499	0.447	Schwannomin interacting protein 1	Binding
Ski	AI503808	0.632	1.096	0.658	0.429	Sloan-Kettering viral oncogene homolog	Binding
Slc2a12	BB043465	1.387	1.458	1.516	2.155	solute carrier family 2 (facilitated glucose transporter), member 12	Binding
Snord22	BQ177137	0.911	1.667	2.485	1.671	small nucleolar RNA, C/D box 22	Binding
Son	BG145571	0.475	0.647	0.531	0.517	Son cell proliferation protein	Binding
Sox10	BC018551	2.06	0.391	0.332	0.935	SRY-box containing gene 10	Binding
Spnb2	AW550681	0.697	1.043	0.333	0.469	spectrin beta 2	Binding
Stard4	AK014587	1.466	1.295	2.161	2.492	StAR-related lipid transfer (START) domain containing 4	Binding
Sult1a1	AK002700	2.001	1.228	5.147	4.182	sulfotransferase family 1A, phenol-preferring, member 1	Binding
Supt16h	AW536705	2.219	1.331	1.733	1.964	suppressor of Ty 16 homolog (S. cerevisiae)	Binding
Syncrip	BG920261	1.554	1.619	1.578	2.153	synaptotagmin binding, cytoplasmic RNA interacting protein	Binding
Taf15	AK011843	1.982	2.536	1.637	1.962	TAF15 RNA polymerase II, TATA box binding protein (TBP)-associated factor	Binding
Thbs1	AI385532	1.193	1.534	3.8	3.248	thrombospondin 1	Binding
Thoc3	BE335845	1.921	1.334	3.999	1.265	THO complex 3	Binding
Tnks	AW011961	1.989	0.943	0.93	3.316	tankyrase, TRF1-interacting ankyrin-related ADP-ribose polymerase	Binding
Top2b	BB166592	1.782	1.375	3.8	2.06	topoisomerase (DNA) II beta	Binding
Tpm3	NM_022314	1.898	1.058	1.853	5.234	tropomyosin 3, gamma	Binding
Trim44	NM_020267	2.395	0.811	0.907	4.153	tripartite motif-containing 44	Binding
Txnip	AF173681	1.645	1.407	2.251	2.841	thioredoxin interacting protein	Binding
Ubtf	BB832806	1.863	1.468	1.962	1.761	upstream binding transcription factor, RNA polymerase I	Binding
Wwp1	BB385572	0.463	2.355	0.431	0.272	WW domain containing E3 ubiquitin protein ligase 1	Binding
Xpa	NM_011728	1.99	1.332	3.66	1.546	xeroderma pigmentosum, complementation group A	Binding
Zbtb16	AA419994	1.748	1.107	2.427	4.505	zinc finger and BTB domain containing 16	Binding
Zfp291	AV319713	1.64	1.556	3.785	2.322	zinc finger protein 291	Binding
Zfp535	NM_026107	1.675	2.939	1.081	1.391	zinc finger protein 535	Binding
Zipro1	AI326272	1.146	1.953	2.374	1.271	zinc finger proliferation 1	Binding
A330104H05Rik	AI854460	0.692	0.41	0.76	0.685	RIKEN cDNA A330104H05 gene	Catalytic activity
A530016O06Rik	AI790538	1.753	1.156	3.362	1.344	RIKEN cDNA A530016O06 gene	Catalytic activity
Acaa2	BB718075	1.772	1.274	1.81	1.91	acetyl-Coenzyme A acyltransferase 2 (mitochondrial 3-oxoacyl-Coenzyme A thiolase)	Catalytic activity
Acaca	BE650741	3.337	1.451	0.574	3.179	acetyl-Coenzyme A carboxylase alpha	Catalytic activity
Ada	NM_007398	1.475	1.444	1.769	1.304	adenosine deaminase	Catalytic activity
Adamts4	BB443585	1.156	0.605	0.593	0.636	a disintegrin-like and metallopeptidase (reprolysin type) with thrombospondin type 1 motif, 4	Catalytic activity
Agxt2l1	AK005060	0.792	0.578	4.505	2.048	alanine-glyoxylate aminotransferase 2-like 1	Catalytic activity
Ass1	NM_007494	2.01	0.664	1.831	2.834	argininosuccinate synthetase 1	Catalytic activity
Atp6v0a1	BC001995	2.989	1.54	0.958	5.342	ATPase, H+ transporting, lysosomal V0 subunit A1	Catalytic activity
Bbs4	BG067572	1.35	1.021	2.569	1.423	Bardet-Biedl syndrome 4 homolog (human)	Catalytic activity
BC003993	BM225255	0.6	1.417	0.58	0.565	cDNA sequence BC003993	Catalytic activity
Blnk	AF068182	1.688	1.053	3.401	3.713	B-cell linker	Catalytic activity
C4b	NM_009780	0.832	1.419	3.465	5.854	complement component 4B (Childo blood group)	Catalytic activity
Camk2d	BG074866	0.603	1.199	0.566	0.444	calcium/calmodulin-dependent protein kinase II, delta	Catalytic activity
Cbl	BB385581	1.028	0.942	0.222	0.388	Casitas B-lineage lymphoma	Catalytic activity
Cdk7	U11822	2.014	1.125	2.844	1.49	cyclin-dependent kinase 7 (homolog of Xenopus MO15 cdk-activating kinase)	Catalytic activity
Cdkn1a	AK007630	1.523	1.197	2.968	2.175	cyclin-dependent kinase inhibitor 1A (P21)	Catalytic activity
Chd4	BB201828	1.803	1.987	1.91	1.429	chromodomain helicase DNA binding protein 4	Catalytic activity
Chka	BB129366	0.851	0.739	0.46	0.475	choline kinase alpha	Catalytic activity
Clic6	BQ176424	1.407	1.497	1.494	1.614	chloride intracellular channel 6	Catalytic activity
Cnp1	M58045	1.455	0.563	0.499	0.646	cyclic nucleotide phosphodiesterase 1	Catalytic activity
Cp	BB332449	1.446	1.704	2.233	1.524	ceruloplasmin	Catalytic activity
Ctdsp2	BB294133	2.317	2.118	1.089	3.202	CTD (carboxy-terminal domain, RNA polymerase II, polypeptide A) small phosphatase 2	Catalytic activity
Ctsc	NM_009982	1.387	1.169	2.759	2.785	cathepsin C	Catalytic activity
Ctss	NM_021281	1.394	1.232	3.39	2.039	cathepsin S	Catalytic activity
Ctsz	NM_022325	2.058	1.104	2.257	2.74	cathepsin Z	Catalytic activity
Cyba	AK018713	1.579	1.211	2.453	3.838	cytochrome b-245, alpha polypeptide	Catalytic activity
Cybrd1	BE945607	1.351	0.616	1.964	2.864	cytochrome b reductase 1	Catalytic activity
Dcamkl1	BB269897	0.556	1.026	0.642	0.488	doublecortin and calcium/calmodulin-dependent protein kinase-like 1	Catalytic activity
Dlst	BB343361	0.894	0.598	0.528	0.65	dihydrolipoamide S-succinyltransferase (E2 component of 2-oxo-glutarate complex)	Catalytic activity
Dpp10	BB393194	0.55	0.425	0.483	0.299	Dipeptidylpeptidase 10	Catalytic activity
Edem1	BG064496	1.674	1.115	1.647	4.052	ER degradation enhancer, mannosidase alpha-like 1	Catalytic activity
Eif3s10	AW701127	2.818	1.234	2.22	2.246	eukaryotic translation initiation factor 3, subunit 10 (theta)	Catalytic activity
Erbb3	BF140685	1.03	0.691	0.476	0.539	v-erb-b2 erythroblastic leukemia viral oncogene homolog 3 (avian)	Catalytic activity
F13a1	NM_028784	1.726	1.124	1.713	1.572	coagulation factor XIII, A1 subunit	Catalytic activity
Fa2h	BM118638	1.01	0.697	0.536	0.683	fatty acid 2-hydroxylase	Catalytic activity
Fdft1	BB028312	1.523	1.57	2.482	1.902	farnesyl diphosphate farnesyl transferase 1	Catalytic activity
Fen1	NM_007999	1.651	1.572	1.84	1.346	flap structure specific endonuclease 1	Catalytic activity
Fkbp5	U16959	1.529	1.15	2.736	2.97	FK506 binding protein 5	Catalytic activity
Gal3st1	AK002510	1.289	0.638	0.266	0.528	galactose-3-O-sulfotransferase 1	Catalytic activity
Galk2	BB771515	1.457	1.521	1.843	1.581	galactokinase 2	Catalytic activity
Galntl2	AV290688	1.591	1.029	1.655	1.985	UDP-N-acetyl-alpha-D-galactosamine:polypeptide N-acetylgalactosaminyltransferase-like 2	Catalytic activity
Gla	NM_013463	1.403	1.148	1.549	2.686	galactosidase, alpha	Catalytic activity
Gna13	BG094302	1.071	1.405	3.92	2.797	guanine nucleotide binding protein, alpha 13	Catalytic activity
Gpx3	NM_008161	1.457	0.919	2.116	2.238	glutathione peroxidase 3	Catalytic activity
Grb10	AF022072	2.946	0.921	1.358	3.868	growth factor receptor bound protein 10	Catalytic activity
Gusb	AK002832	1.696	1.008	2.264	2.512	glucuronidase, beta	Catalytic activity
Hdac8	AK011332	1.568	1.35	1.762	1.398	histone deacetylase 8	Catalytic activity
Heph	NM_010417	1.612	1.151	1.952	1.466	hephaestin	Catalytic activity
Herc2	BB333568	1.372	2.089	4.897	1.73	hect (homologous to the E6-AP (UBE3A) carboxyl terminus) domain and RCC1 (CHC1)-like domain (RLD) 2	Catalytic activity
Hexb	AV225808	1.245	1.491	2.259	2.113	hexosaminidase B	Catalytic activity
Hipk2	NM_010433	1.633	0.388	0.779	0.514	homeodomain interacting protein kinase 2	Catalytic activity
Hmox1	NM_010442	1.952	0.984	3.518	2.925	heme oxygenase (decycling) 1	Catalytic activity
Hpgd	AV026552	0.993	0.919	3.198	2.448	hydroxyprostaglandin dehydrogenase 15 (NAD)	Catalytic activity
Ihpk2	AK005166	1.309	1.636	3.596	2.069	inositol hexaphosphate kinase 2	Catalytic activity
Kcnab2	L48983	2.513	1.369	0.784	4.124	potassium voltage-gated channel, shaker-related subfamily, beta member 2	Catalytic activity
Lcn2	X14607	1.3	0.939	2.612	3.292	lipocalin 2	Catalytic activity
Lzp-s	AV066625	1.918	1.164	18.29	3.418	P lysozyme structural	Catalytic activity
Malt1	BB296321	0.657	0.649	0.485	0.391	mucosa associated lymphoid tissue lymphoma translocation gene 1	Catalytic activity
Mbtps1	AK002809	1.929	1.852	1.017	2.976	membrane-bound transcription factor peptidase, site 1	Catalytic activity
Mup1	NM_031188	0.331	0.19	1.658	0.166	major urinary protein 1	Catalytic activity
Nipsnap1	AV306253	1.524	1.627	2.306	1.842	4-nitrophenylphosphatase domain and non-neuronal SNAP25-like protein homolog 1 (C. elegans)	Catalytic activity
Nln	BC016224	1.373	1.177	1.669	1.934	neurolysin (metallopeptidase M3 family)	Catalytic activity
Npl	BC022734	1.468	1.293	3.26	3.712	N-acetylneuraminate pyruvate lyase	Catalytic activity
Nsd1	AI413236	1.6	2.758	5.211	3.022	nuclear receptor-binding SET-domain protein 1	Catalytic activity
Oasl2	BQ033138	1.57	1.704	1.581	2.166	2'-5' oligoadenylate synthetase-like 2	Catalytic activity
Ogt	BG065325	0.982	0.634	0.323	0.504	O-linked N-acetylglucosamine (GlcNAc) transferase (UDP-N-acetylglucosamine:polypeptide-N-acetylglucosaminyl transferase)	Catalytic activity
Osgepl1	BG067251	1.217	0.981	3.148	1.458	O-sialoglycoprotein endopeptidase-like 1	Catalytic activity
Pcolce2	AF352788	1.073	1.068	1.937	1.832	procollagen C-endopeptidase enhancer 2	Catalytic activity
Pde1c	BB388392	0.56	1.892	0.47	0.31	phosphodiesterase 1C	Catalytic activity
Pfkfb2	BC018418	1.822	0.798	1.442	3.9	6-phosphofructo-2-kinase/fructose-2,6-biphosphatase 2	Catalytic activity
Pmm2	AK012683	2.493	1.611	1.543	1.718	phosphomannomutase 2	Catalytic activity
Ppil6	AK013818	1.156	1.259	2.384	1.507	peptidylprolyl isomerase (cyclophilin)-like 6	Catalytic activity
Prmt3	AK008118	1.496	1.09	1.694	1.548	protein arginine N-methyltransferase 3	Catalytic activity
Prodh	NM_011172	1.779	1.069	2.592	2.513	proline dehydrogenase	Catalytic activity
Psmf1	BC012260	1.743	1.274	2.065	1.663	proteasome (prosome, macropain) inhibitor subunit 1	Catalytic activity
Ptk9	BI662615	1.588	0.772	1.262	2.135	protein tyrosine kinase 9	Catalytic activity
Ptpn11	L08663	1.104	1.936	1.556	2.036	protein tyrosine phosphatase, non-receptor type 11	Catalytic activity
Ptpn6	NM_013545	2.364	0.993	2.49	4.078	protein tyrosine phosphatase, non-receptor type 6	Catalytic activity
Pycard	BG084230	2.153	1.308	2.592	3.545	PYD and CARD domain containing	Catalytic activity
Pygl	NM_133198	1.924	1.24	1.823	2.058	liver glycogen phosphorylase	Catalytic activity
Rbm12	NM_029397	1.809	1.213	1.825	1.742	RNA binding motif protein 12	Catalytic activity
Rnase4	BC005569	1.555	0.763	4.763	3.345	ribonuclease, RNase A family 4	Catalytic activity
S3-12	NM_020568	0.374	2.249	6.698	4.734	plasma membrane associated protein, S3-12	Catalytic activity
Serpinb1b	AF426025	1.42	1.054	2.62	1.906	serine (or cysteine) peptidase inhibitor, clade B, member 1b	Catalytic activity
Serping1	NM_009776	1.721	1.473	1.917	2.061	serine (or cysteine) peptidase inhibitor, clade G, member 1	Catalytic activity
Sgpl1	NM_009163	2.269	1.17	1.469	2.758	sphingosine phosphate lyase 1	Catalytic activity
Sord	AV253518	0.882	1.334	2.225	1.236	sorbitol dehydrogenase	Catalytic activity
Sult1a1	AK002700	2.001	1.228	5.147	4.182	sulfotransferase family 1A, phenol-preferring, member 1	Catalytic activity
Supt16h	AW536705	2.219	1.331	1.733	1.964	suppressor of Ty 16 homolog (S. cerevisiae)	Catalytic activity
Tdo2	AI098840	3.51	0.891	5.286	1.558	tryptophan 2,3-dioxygenase	Catalytic activity
Tfrc	BB810450	1.859	1.036	1.759	4.89	transferrin receptor	Catalytic activity
Thbs1	AI385532	1.193	1.534	3.8	3.248	thrombospondin 1	Catalytic activity
Tmeff2	NM_019790	0.997	0.613	0.631	0.628	transmembrane protein with EGF-like and two follistatin-like domains 2	Catalytic activity
Tnks	AW011961	1.989	0.943	0.93	3.316	tankyrase, TRF1-interacting ankyrin-related ADP-ribose polymerase	Catalytic activity
Top2b	BB166592	1.782	1.375	3.8	2.06	topoisomerase (DNA) II beta	Catalytic activity
Trf	AF440692	2.393	0.414	0.516	0.842	transferrin	Catalytic activity
Trub2	BG064045	1.178	1.797	1.991	1.47	TruB pseudouridine (psi) synthase homolog 2 (E. coli)	Catalytic activity
Tyrobp	NM_011662	1.64	1.13	5.922	5.407	TYRO protein tyrosine kinase binding protein	Catalytic activity
Uap1l1	BG963358	1.217	1.297	2.615	2.72	UDP-N-acteylglucosamine pyrophosphorylase 1-like 1	Catalytic activity
Ugt1a2	D87867	1.242	1.373	1.886	5.372	UDP glucuronosyltransferase 1 family, polypeptide A2	Catalytic activity
Ugt8a	NM_011674	0.748	0.423	0.53	1.227	UDP galactosyltransferase 8A	Catalytic activity
Usp9x	AW107303	2.582	0.788	0.768	3.433	ubiquitin specific peptidase 9, X chromosome	Catalytic activity
Wwp1	BB385572	0.463	2.355	0.431	0.272	WW domain containing E3 ubiquitin protein ligase 1	Catalytic activity
1300007C21Rik	BG297038	2.63	0.571	1.269	3.035	RIKEN cDNA 1300007C21 gene	Others
1500011B03Rik	BB782615	1.454	1.51	4.892	3.304	RIKEN cDNA 1500011B03 gene	Others
2310028N02Rik	NM_025864	1.411	1.318	1.229	1.695	RIKEN cDNA 2310028N02 gene	Others
2900075B16Rik	BB211804	0.375	1.681	0.535	0.297	RIKEN cDNA 2900075B16 gene	Others
9030605H24Rik	BE979227	0.877	0.646	0.111	0.625	RIKEN cDNA 9030605H24 gene	Others
9530066K23Rik	AV235983	1.312	0.524	0.407	0.651	RIKEN cDNA 9530066K23 gene	Others
Arrdc2	AW542672	1.587	1.773	2.706	2.462	arrestin domain containing 2	Others
Arrdc4	BC017528	1.924	1.172	1.937	2.877	arrestin domain containing 4	Others
C330016K18Rik	BB405006	1.856	1.557	1.422	2.866	RIKEN cDNA C330016K18 gene	Others
Cenpb	BF580541	3.386	2.073	0.386	7.257	centromere protein B	Others
Cldn9	BB026487	1.681	2.125	2.009	1.502	claudin 9	Others
Copg2as2	BB309153	1.038	2.33	3.619	1.547	coatomer protein complex, subunit gamma 2, antisense 2	Others
Dclre1b	BB763339	1.032	1.698	1.947	1.364	DNA cross-link repair 1B, PSO2 homolog (S. cerevisiae)	Others
Dock4	BB045510	0.451	1.929	0.475	0.489	dedicator of cytokinesis 4	Others
Dock9	BB389014	0.646	0.941	0.629	0.613	Dedicator of cytokinesis 9	Others
Dpp6	BB267954	0.506	1.006	0.415	0.434	Dipeptidylpeptidase 6	Others
Ext1	AV228877	0.22	1.297	0.483	0.314	Exostoses (multiple) 1	Others
Glcci1	BM247146	1.022	1.485	4.563	2.614	Glucocorticoid induced transcript 1	Others
Gtl2	AU067739	0.635	0.442	0.363	0.481	GTL2, imprinted maternally expressed untranslated mRNA	Others
H2afz	BB470329	0.772	0.565	0.453	0.447	H2A histone family, member Z	Others
Hs2st1	AI451467	0.631	1.591	0.765	0.422	Heparan sulfate 2-O-sulfotransferase 1	Others
Jmjd1c	BB015508	0.619	1.734	0.423	0.473	jumonji domain containing 1C	Others
Kbtbd11	BG807055	2.881	1.048	1.008	1.901	kelch repeat and BTB (POZ) domain containing 11	Others
Kcnq1ot1	BM248551	0.441	0.917	0.425	0.563	KCNQ1 overlapping transcript 1	Others
Krt25	NM_133730	1.008	1.491	3.257	0.942	keratin 25	Others
Lmnb1	AA270173	1.853	2.352	0.949	1.204	lamin B1	Others
Mfhas1	AW557531	0.538	0.635	0.383	0.524	Malignant fibrous histiocytoma amplified sequence 1	Others
Pomc1	BB020616	13.55	1.099	15.47	1.597	pro-opiomelanocortin-alpha	Others
Ptprd	BB131938	0.977	0.795	0.668	0.47	Protein tyrosine phosphatase, receptor type, D	Others
Ptprk	BG802688	0.555	1.025	0.457	0.414	Protein tyrosine phosphatase, receptor type, K	Others
Rabgap1l	BB485280	0.551	0.951	0.517	0.326	RAB GTPase activating protein 1-like	Others
Rian	AB076245	0.528	0.457	0.421	0.701	RNA imprinted and accumulated in nucleus	Others
Rtp4	BC024872	1.453	2.48	4.225	1.782	receptor transporter protein 4	Others
Rwdd3	AK014130	0.821	1.877	1.653	1.247	RWD domain containing 3	Others
Scmh1	AV323498	0.239	2.468	0.376	0.806	sex comb on midleg homolog 1	Others
Sec24b	BB460274	0.533	0.593	0.677	0.411	SEC24 related gene family, member B (S. cerevisiae)	Others
Sema3b	NM_009153	1.505	2.027	1.812	4.795	sema domain, immunoglobulin domain (Ig), short basic domain, secreted, (semaphorin) 3B	Others
Steap1	AF297098	1.603	1.765	1.896	2.709	six transmembrane epithelial antigen of the prostate 1	Others
Stom	AF093620	1.907	2.133	1.232	3.367	stomatin	Others
Tmem10	AW490730	0.569	0.406	0.534	0.282	transmembrane protein 10	Others
Tmem4	NM_019953	1.294	1.733	2.46	1.781	transmembrane protein 4	Others
Tmem69	AW123020	1.436	1.805	1.581	2.625	transmembrane protein 69	Others
Tor3a	AK009693	1.106	1.567	1.439	1.751	torsin family 3, member A	Others
Tspan2	BC007185	0.965	0.407	0.708	0.65	tetraspanin 2	Others
Xrn1	BG072689	0.387	1.109	0.228	0.22	5'-3' exoribonuclease 1	Others
Ythdf3	BB154367	0.577	0.925	0.643	0.425	YTH domain family 3	Others

## Sheet: PS--_cr
Table S1 Classification of significantly expressed genes in PS-/- cerebrum
Symbol	Accession	0 day	10 days	20 days	25 days	Gene Name	Function
Atrn	NM_009730	1.902	0.882	1.724	2.097	attractin	Inflammation/macrophage
C1qa	NM_007572	0.952	0.665	2.85	4.425	complement component 1, q subcomponent, alpha polypeptide	Inflammation/macrophage
C1qb	BB111335	0.857	0.799	2.396	3.88	complement component 1, q subcomponent, beta polypeptide	Inflammation/macrophage
C1qc	NM_007574	0.942	0.786	3.715	6.873	complement component 1, q subcomponent, C chain	Inflammation/macrophage
C3ar1	NM_009779	0.882	1.125	8.432	8.087	complement component 3a receptor 1	Inflammation/macrophage
C4b	NM_009780	1.106	1.135	4.237	7.469	complement component 4B (Childo blood group)	Inflammation/macrophage
Casp3	D86352	0.873	1.802	1.587	1.308	caspase 3	Inflammation/macrophage
Ccl3	NM_011337	0.924	3.868	3.114	11.22	chemokine (C-C motif) ligand 3	Inflammation/macrophage
Cd44	X66083	1.53	0.844	1.767	17.2	CD44 antigen	Inflammation/macrophage
Cd68	BC021637	1.133	0.707	4.693	9.83	CD68 antigen	Inflammation/macrophage
Gp49a	U05264	0.677	0.926	2.533	7.194	glycoprotein 49 A	Inflammation/macrophage
H2-D1	M86502	1.21	0.992	2.169	2.137	histocompatibility 2, D region locus 1	Inflammation/macrophage
Ifit3	NM_010501	1.254	1.121	4.05	2.924	interferon-induced protein with tetratricopeptide repeats 3	Inflammation/macrophage
Il6st	AA717838	1.775	1.265	1.478	3.446	interleukin 6 signal transducer	Inflammation/macrophage
Itgb2	NM_008404	1.363	0.891	2.098	4.555	integrin beta 2	Inflammation/macrophage
Mpeg1	L20315	0.948	1.487	5.331	6.15	macrophage expressed gene 1	Inflammation/macrophage
Sirpa	AB018194	1.275	1.237	1.89	3.363	signal-regulatory protein alpha	Inflammation/macrophage
Slc15a3	NM_023044	1.17	0.905	2.437	4.574	solute carrier family 15, member 3	Inflammation/macrophage
Tapbp	AF043943	1.362	0.928	2.248	3.042	TAP binding protein	Inflammation/macrophage
Tollip	BB400304	1.484	1.008	2.046	3.118	toll interacting protein	Inflammation/macrophage
Trem2	NM_031254	1.003	0.576	4.68	15.1	triggering receptor expressed on myeloid cells 2	Inflammation/macrophage
Tyrobp	NM_011662	0.856	0.701	2.863	4.099	TYRO protein tyrosine kinase binding protein	Inflammation/macrophage
Vwf	BB667216	2.39	1.248	0.936	2.376	Von Willebrand factor homolog	Inflammation/macrophage
Cnp1	M58045	1.183	0.357	0.471	0.633	cyclic nucleotide phosphodiesterase 1	Myelination
Edg2	U70622	1.063	0.698	0.534	0.315	endothelial differentiation, lysophosphatidic acid G-protein-coupled receptor, 2	Myelination
Edg8	NM_053190	0.664	0.501	0.39	0.474	endothelial differentiation, sphingolipid G-protein-coupled receptor, 8	Myelination
Erbb3	BF140685	1.138	0.531	0.646	0.582	v-erb-b2 erythroblastic leukemia viral oncogene homolog 3 (avian)	Myelination
Gal3st1	AK002510	0.771	0.647	0.315	0.561	galactose-3-O-sulfotransferase 1	Myelination
Mag	NM_010758	0.791	0.308	0.4	0.655	myelin-associated glycoprotein	Myelination
Mal	NM_010762	1.467	0.462	0.688	0.291	myelin and lymphocyte protein, T-cell differentiation protein	Myelination
Mbp	BE994609	0.366	0.442	0.643	0.57	myelin basic protein	Myelination
Mobp	NM_008614	1.369	0.294	0.724	0.516	myelin-associated oligodendrocytic basic protein	Myelination
Mog	U64572	0.745	0.271	0.584	0.424	myelin oligodendrocyte glycoprotein	Myelination
Sox4	AI428101	1.321	1.59	1.448	2.598	SRY-box containing gene 4	Myelination
Trf	AF440692	1.238	0.342	0.509	0.659	transferrin	Myelination
Ugt8a	NM_011674	0.828	0.52	0.459	0.304	UDP galactosyltransferase 8A	Myelination
Atp6v0a1	U13836	1.674	1	1.846	2.562	ATPase, H+ transporting, lysosomal V0 subunit A1	Synapse vesicle
Camk2a	X14836	2.266	1.215	1.955	1.652	calcium/calmodulin-dependent protein kinase II alpha	Synapse vesicle
Dnm1	L29457	1.497	0.751	2.005	3.271	dynamin 1	Synapse vesicle
Dnm3	BB709245	1.373	2.365	2.03	1.913	dynamin 3	Synapse vesicle
Grin1	NM_008169	1.608	1.353	2.344	3.869	glutamate receptor, ionotropic, NMDA1 (zeta 1)	Synapse vesicle
Nr4a2	BB322941	1.16	0.733	0.539	0.534	nuclear receptor subfamily 4, group A, member 2	Synapse vesicle
Nsf	BB400581	1.256	0.883	2.806	2.193	N-ethylmaleimide sensitive fusion protein	Synapse vesicle
Rab5b	NM_011229	1.9	1.68	2.472	2.172	RAB5B, member RAS oncogene family	Synapse vesicle
Scamp1	BB704235	0.965	1.182	2.289	1.718	secretory carrier membrane protein 1	Synapse vesicle
Scamp5	NM_020270	1.452	1.33	1.475	2.934	secretory carrier membrane protein 5	Synapse vesicle
Stx1b2	NM_024414	1.756	3.286	1.437	32.43	syntaxin 1B2	Synapse vesicle
Stxbp1	AF326545	1.477	1.168	2.281	6.098	syntaxin binding protein 1	Synapse vesicle
Syngr1	NM_009303	1.096	1.331	2.301	3.252	synaptogyrin 1	Synapse vesicle
Syt1	NM_009306	1.465	0.898	2.567	2.649	synaptotagmin I	Synapse vesicle
Bclaf1	BB833538	1.434	1.576	1.81	2.245	BCL2-associated transcription factor 1	Cell death
Casp3	D86352	0.873	1.802	1.587	1.308	caspase 3	Cell death
Elmo1	NM_080288	1.12	1.209	2.189	2.673	engulfment and cell motility 1, ced-12 homolog (C. elegans)	Cell death
Fcgr3	NM_010188	1.108	0.912	2.503	2.498	Fc receptor, IgG, low affinity III	Cell death
Mtap2	BM937510	1.576	1.063	2.008	3.476	microtubule-associated protein 2	Cell death
Nedd4	NM_010890	1.599	1.059	1.798	2.107	neural precursor cell expressed, developmentally down-regulted gene 4	Cell death
Pdcd6ip	AJ005074	1.456	1.081	2.2	2.791	programmed cell death 6 interacting protein	Cell death
Pmaip1	NM_021451	0.963	1.326	3.039	1.641	phorbol-12-myristate-13-acetate-induced protein 1	Cell death
Psme3	U60330	1.429	0.778	1.95	2.345	proteaseome (prosome, macropain) 28 subunit, 3	Cell death
Sgpl1	NM_009163	1.62	1.023	2.171	4.831	sphingosine phosphate lyase 1	Cell death
Ywhag	NM_018871	1.694	1.142	3.648	5.401	3-monooxygenase/tryptophan 5-monooxygenase activation protein, gamma polypeptide	Cell death
Acly	BI456232	1.464	0.955	2.187	2.866	ATP citrate lyase	Lipid metabolism
Anxa4	BE628614	1.316	0.578	1.416	2.471	annexin A4	Lipid metabolism
C1qb	BB111335	0.857	0.799	2.396	3.88	complement component 1, q subcomponent, beta polypeptide	Lipid metabolism
C1qc	NM_007574	0.942	0.786	3.715	6.873	complement component 1, q subcomponent, C chain	Lipid metabolism
Edg2	U70622	1.063	0.698	0.534	0.315	endothelial differentiation, lysophosphatidic acid G-protein-coupled receptor, 2	Lipid metabolism
Edg8	NM_053190	0.664	0.501	0.39	0.474	endothelial differentiation, sphingolipid G-protein-coupled receptor, 8	Lipid metabolism
Elovl7	BB338945	1.833	0.733	0.583	0.308	ELOVL family member 7, elongation of long chain fatty acids (yeast)	Lipid metabolism
Fa2h	BM118638	1.639	0.432	0.541	0.662	fatty acid 2-hydroxylase	Lipid metabolism
Gal3st1	AK002510	0.771	0.647	0.315	0.561	galactose-3-O-sulfotransferase 1	Lipid metabolism
Gpam	BC019201	1.375	0.81	1.641	4.237	glycerol-3-phosphate acyltransferase, mitochondrial	Lipid metabolism
Grn	M86736	1.357	0.788	2.118	3.977	granulin	Lipid metabolism
Hdlbp	C77256	2.254	1.177	1.318	1.745	high density lipoprotein (HDL) binding protein	Lipid metabolism
Mbtps1	AK002809	1.281	1.643	2.108	2.249	membrane-bound transcription factor peptidase, site 1	Lipid metabolism
Nedd4	NM_010890	1.599	1.059	1.798	2.107	neural precursor cell expressed, developmentally down-regulted gene 4	Lipid metabolism
Pafah1b2	BB539054	1.476	1.227	1.611	1.996	platelet-activating factor acetylhydrolase, isoform 1b, alpha2 subunit	Lipid metabolism
Pcyt1b	BB541022	2.017	1.832	1.901	1.853	phosphate cytidylyltransferase 1, choline, beta isoform	Lipid metabolism
Psap	BM212050	0.0328	0.0279	0.0598	0.031	prosaposin	Lipid metabolism
Scd2	BG060909	1.864	1.245	1.617	2.254	stearoyl-Coenzyme A desaturase 2	Lipid metabolism
Sgpl1	NM_009163	1.62	1.023	2.171	4.831	sphingosine phosphate lyase 1	Lipid metabolism
Stard4	AK014587	0.81	1.492	3.083	1.501	StAR-related lipid transfer (START) domain containing 4	Lipid metabolism
Tollip	BB400304	1.484	1.008	2.046	3.118	toll interacting protein	Lipid metabolism
Ugt8a	NM_011674	0.828	0.52	0.459	0.304	UDP galactosyltransferase 8A	Lipid metabolism
Adamts4	BB443585	1.061	0.285	0.504	0.527	a disintegrin-like and metallopeptidase (reprolysin type) with thrombospondin type 1 motif, 4	ECM/metabolism
Atp1b2	NM_013415	1.658	0.825	1.396	6.869	ATPase, Na+/K+ transporting, beta 2 polypeptide	ECM/metabolism
Atrn	NM_009730	1.902	0.882	1.724	2.097	attractin	ECM/metabolism
Canx	BI653492	1.179	1.233	1.945	2.32	calnexin	ECM/metabolism
Cd44	X66083	1.53	0.844	1.767	17.2	CD44 antigen	ECM/metabolism
Cdh13	AK016527	0.89	1.393	2.129	2.945	cadherin 13	ECM/metabolism
Dgcr2	BM231781	1.615	1.128	1.136	2.106	DiGeorge syndrome critical region gene 2	ECM/metabolism
Dmp1	AV020965	0.765	0.777	3.556	2.765	dentin matrix protein 1	ECM/metabolism
Edg8	NM_053190	0.664	0.501	0.39	0.474	endothelial differentiation, sphingolipid G-protein-coupled receptor, 8	ECM/metabolism
Edil3	AF031524	0.979	1.046	3.125	1.798	EGF-like repeats and discoidin I-like domains 3	ECM/metabolism
Glycam1	M93428	0.608	2.301	3.525	25.75	glycosylation dependent cell adhesion molecule 1	ECM/metabolism
Gp1bb	NM_010327	1.18	0.62	0.385	0.677	glycoprotein Ib, beta polypeptide	ECM/metabolism
Gpc6	BB493031	1.38	0.454	0.418	0.743	glypican 6	ECM/metabolism
Itgav	NM_008402	1.92	0.63	2.802	2.81	integrin alpha V	ECM/metabolism
Itgb2	NM_008404	1.363	0.891	2.098	4.555	integrin beta 2	ECM/metabolism
Lgals3	X16834	1.171	0.771	1.863	7.939	lectin, galactose binding, soluble 3	ECM/metabolism
Lgals9	NM_010708	1.74	0.789	1.749	3.409	lectin, galactose binding, soluble 9	ECM/metabolism
Mag	NM_010758	0.791	0.308	0.4	0.655	myelin-associated glycoprotein	ECM/metabolism
Nell2	AI838010	1.94	0.848	3.633	3.656	NEL-like 2 (chicken)	ECM/metabolism
Ninj2	NM_016718	0.266	0.642	0.6	0.546	ninjurin 2	ECM/metabolism
Pcdh21	NM_130878	2.657	1.024	2.793	2.176	protocadherin 21	ECM/metabolism
Ptk2b	BB548690	2.297	1.63	2.644	5.434	PTK2 protein tyrosine kinase 2 beta	ECM/metabolism
Ptprs	D28531	2.63	1.391	1.481	5.853	protein tyrosine phosphatase, receptor type, S	ECM/metabolism
Scn3b	AY049036	1.132	1.164	2.22	2.881	sodium channel, voltage-gated, type III, beta	ECM/metabolism
Sirpa	AB018194	1.275	1.237	1.89	3.363	signal-regulatory protein alpha	ECM/metabolism
Timp3	BI111620	1.131	1.09	1.717	2.405	tissue inhibitor of metalloproteinase 3	ECM/metabolism
Tro	AF241244	1.732	1.095	1.956	1.594	trophinin	ECM/metabolism
Tspan5	AK015705	1.369	1.042	1.744	1.879	tetraspanin 5	ECM/metabolism
Agrin	BE983466	3.789	27.43	0.239	8.71	agrin	Cytoskeleton organization
Ankra2	AK003438	0.835	0.841	0.442	0.502	ankyrin repeat, family A (RFXANK-like), 2	Cytoskeleton organization
Arc	NM_018790	0.694	0.413	0.607	0.486	activity regulated cytoskeletal-associated protein	Cytoskeleton organization
Cdk5r1	NM_009871	1.702	1.068	1.588	3.314	cyclin-dependent kinase 5, regulatory subunit (p35) 1	Cytoskeleton organization
Clasp1	BB190028	2.622	1.908	2.762	2.552	CLIP associating protein 1	Cytoskeleton organization
Cplx2	NM_009946	0.616	0.779	0.621	0.442	complexin 2	Cytoskeleton organization
Elmo1	NM_080288	1.12	1.209	2.189	2.673	engulfment and cell motility 1, ced-12 homolog (C. elegans)	Cytoskeleton organization
Gfap	BB750040	0.492	0.705	2.86	6.23	glial fibrillary acidic protein	Cytoskeleton organization
Gsn	NM_010354	1.856	0.377	0.421	0.732	gelsolin	Cytoskeleton organization
Kif1b	AB023656	2.083	1.154	1.459	2.956	kinesin family member 1B	Cytoskeleton organization
Kif5b	BI328541	0.716	0.948	0.752	0.494	kinesin family member 5B	Cytoskeleton organization
Kif5c	AI844677	1.701	1.119	2.313	2.739	kinesin family member 5C	Cytoskeleton organization
Msn	NM_010833	1.667	0.678	2.026	7.085	moesin	Cytoskeleton organization
Mtap2	BM937510	1.576	1.063	2.008	3.476	microtubule-associated protein 2	Cytoskeleton organization
Plekhh1	BB499987	1.13	0.349	0.627	0.498	pleckstrin homology domain containing, family H (with MyTH4 domain) member 1	Cytoskeleton organization
Ptk2b	BB548690	2.297	1.63	2.644	5.434	PTK2 protein tyrosine kinase 2 beta	Cytoskeleton organization
Rab5b	NM_011229	1.9	1.68	2.472	2.172	RAB5B, member RAS oncogene family	Cytoskeleton organization
Sirpa	AB018194	1.275	1.237	1.89	3.363	signal-regulatory protein alpha	Cytoskeleton organization
Tpm3	NM_022314	1.332	0.707	3.994	3.696	tropomyosin 3, gamma	Cytoskeleton organization
Vps41	BM240052	1.482	1.318	2.117	1.514	vacuolar protein sorting 41 (yeast)	Cytoskeleton organization
Atp6v0a1	U13836	1.674	1	1.846	2.562	ATPase, H+ transporting, lysosomal V0 subunit A1	Endosome/Lysosome
Cd68	BC021637	1.133	0.707	4.693	9.83	CD68 antigen	Endosome/Lysosome
Cplx2	NM_009946	0.616	0.779	0.621	0.442	complexin 2	Endosome/Lysosome
Ctsb	M14222	1.106	1.078	2.523	2.829	cathepsin B	Endosome/Lysosome
Ctsd	NM_009983	1.174	0.779	1.851	2.922	cathepsin D	Endosome/Lysosome
Ctsz	NM_022325	1.088	0.804	1.964	2.898	cathepsin Z	Endosome/Lysosome
Galc	BF168119	1.157	0.858	2.279	8.019	galactosylceramidase	Endosome/Lysosome
Man2b1	BC005430	0.98	0.761	1.809	3.815	mannosidase 2, alpha B1	Endosome/Lysosome
Psap	BM212050	0.0328	0.0279	0.0598	0.031	prosaposin	Endosome/Lysosome
Rab5b	NM_011229	1.9	1.68	2.472	2.172	RAB5B, member RAS oncogene family	Endosome/Lysosome
Rabgef1	BB280137	1.242	0.836	1.996	2.141	RAB guanine nucleotide exchange factor (GEF) 1	Endosome/Lysosome
Sort1	AV247637	2.153	1.65	2.46	2.324	sortilin 1	Endosome/Lysosome
Tfrc	BB810450	0.918	1.301	2.25	3.673	transferrin receptor	Endosome/Lysosome
Vps35	BI654068	1.153	1.365	2.18	2.083	vacuolar protein sorting 35	Endosome/Lysosome
Vps41	BM240052	1.482	1.318	2.117	1.514	vacuolar protein sorting 41 (yeast)	Endosome/Lysosome
4932417H02Rik	AK016530	1.962	1.338	1.304	3.149	RIKEN cDNA 4932417H02 gene	Signal transduction
A2m	BB185854	1.309	0.91	1.599	3.695	alpha-2-macroglobulin	Signal transduction
Adcyap1r1	BB427884	1.788	0.898	1.334	3.373	adenylate cyclase activating polypeptide 1 receptor 1	Signal transduction
Agrin	BE983466	3.789	27.43	0.239	8.71	agrin	Signal transduction
Agtrl1	BB483357	1.461	0.824	0.243	0.654	angiotensin receptor-like 1	Signal transduction
Ahi1	BM239359	1.577	2.266	3.066	4.422	Abelson helper integration site	Signal transduction
Arnt2	AI428888	1.476	1.38	1.591	3.505	aryl hydrocarbon receptor nuclear translocator 2	Signal transduction
Atrn	NM_009730	1.902	0.882	1.724	2.097	attractin	Signal transduction
Bcas3	AW701903	1.592	0.889	1.914	2.322	breast carcinoma amplified sequence 3	Signal transduction
C3ar1	NM_009779	0.882	1.125	8.432	8.087	complement component 3a receptor 1	Signal transduction
C4b	NM_009780	1.106	1.135	4.237	7.469	complement component 4B (Childo blood group)	Signal transduction
Casp3	D86352	0.873	1.802	1.587	1.308	caspase 3	Signal transduction
Cbl	BB385581	0.907	0.513	0.299	0.253	Casitas B-lineage lymphoma	Signal transduction
Cd44	X66083	1.53	0.844	1.767	17.2	CD44 antigen	Signal transduction
Ctr9	BB459423	1.815	0.999	1.56	2.323	Ctr9, Paf1/RNA polymerase II complex component, homolog (S. cerevisiae)	Signal transduction
Dgcr2	BM231781	1.615	1.128	1.136	2.106	DiGeorge syndrome critical region gene 2	Signal transduction
Edg2	U70622	1.063	0.698	0.534	0.315	endothelial differentiation, lysophosphatidic acid G-protein-coupled receptor, 2	Signal transduction
Edg8	NM_053190	0.664	0.501	0.39	0.474	endothelial differentiation, sphingolipid G-protein-coupled receptor, 8	Signal transduction
Epha4	AI385584	1.941	1.038	1.221	1.446	Eph receptor A4	Signal transduction
Erbb3	BF140685	1.138	0.531	0.646	0.582	v-erb-b2 erythroblastic leukemia viral oncogene homolog 3 (avian)	Signal transduction
Fbxw11	AY038079	1.727	1.195	2.021	2.388	F-box and WD-40 domain protein 11	Signal transduction
Fcgr3	NM_010188	1.108	0.912	2.503	2.498	Fc receptor, IgG, low affinity III	Signal transduction
Fem1b	BM232562	2.25	0.984	1.889	2.917	feminization 1 homolog b (C. elegans)	Signal transduction
Fgfr3	AF024638	0.943	1.731	1.373	1.68	fibroblast growth factor receptor 3	Signal transduction
Frzb	U91905	2.592	0.687	1.465	1.992	frizzled-related protein	Signal transduction
Fstl5	AV376318	1.309	1.592	2.531	1.611	follistatin-like 5	Signal transduction
Gabrb2	NM_008070	1.103	1.593	2.337	3.314	gamma-aminobutyric acid (GABA-A) receptor, subunit beta 2	Signal transduction
Gabrb3	BB367779	1.219	1.247	2.352	2.448	gamma-aminobutyric acid (GABA-A) receptor, subunit beta 3	Signal transduction
Gng13	AB030194	0.598	0.625	0.477	0.571	guanine nucleotide binding protein 13, gamma	Signal transduction
Gng7	BM114283	0.943	0.514	0.484	0.644	guanine nucleotide binding protein (G protein), gamma 7 subunit	Signal transduction
Gp1bb	NM_010327	1.18	0.62	0.385	0.677	glycoprotein Ib, beta polypeptide	Signal transduction
Gp49a	U05264	0.677	0.926	2.533	7.194	glycoprotein 49 A	Signal transduction
Gpc6	BB493031	1.38	0.454	0.418	0.743	glypican 6	Signal transduction
Gpr158	BB429778	1.883	1.236	2.386	2.628	G protein-coupled receptor 158	Signal transduction
Grb10	AF022072	2.08	1.191	2.47	2.832	growth factor receptor bound protein 10	Signal transduction
Grin1	NM_008169	1.608	1.353	2.344	3.869	glutamate receptor, ionotropic, NMDA1 (zeta 1)	Signal transduction
H2-D1	M86502	1.21	0.992	2.169	2.137	histocompatibility 2, D region locus 1	Signal transduction
Herc1	BM247513	2.422	1.615	5.908	4.508	hect (homologous to the E6-AP (UBE3A) carboxyl terminus) domain and RCC1 (CHC1)-like domain (RLD) 1	Signal transduction
Hif1a	BB269715	1.311	1.216	2.766	3.642	hypoxia inducible factor 1, alpha subunit	Signal transduction
Homer2	AB017136	0.959	0.81	0.451	0.56	homer homolog 2 (Drosophila)	Signal transduction
Il6st	AA717838	1.775	1.265	1.478	3.446	interleukin 6 signal transducer	Signal transduction
Itgav	NM_008402	1.92	0.63	2.802	2.81	integrin alpha V	Signal transduction
Itgb2	NM_008404	1.363	0.891	2.098	4.555	integrin beta 2	Signal transduction
Lgals3bp	NM_011150	1.392	1.093	1.789	4.848	lectin, galactoside-binding, soluble, 3 binding protein	Signal transduction
Nptxr	BI733611	1.531	1.089	1.186	3.775	neuronal pentraxin receptor	Signal transduction
Nr4a2	BB322941	1.16	0.733	0.539	0.534	nuclear receptor subfamily 4, group A, member 2	Signal transduction
Nrip1	BE956701	1.425	0.728	2.106	2.52	nuclear receptor interacting protein 1	Signal transduction
Nsd1	BE996461	2.147	1.858	2.225	3.58	nuclear receptor-binding SET-domain protein 1	Signal transduction
Oprl1	X91813	1.199	1.317	1.682	2.464	opioid receptor-like 1	Signal transduction
Osmr	AB015978	0.869	1.106	2.109	4.895	oncostatin M receptor	Signal transduction
Pcdh21	NM_130878	2.657	1.024	2.793	2.176	protocadherin 21	Signal transduction
Pdgfra	AW537708	1.942	1.001	1.648	2.411	platelet derived growth factor receptor, alpha polypeptide	Signal transduction
Plek	AF181829	0.89	0.973	2.246	2.893	pleckstrin	Signal transduction
Plxna1	NM_008881	2.357	1.453	0.659	1.695	plexin A1	Signal transduction
Plxnc1	BB476707	1.276	1.239	1.329	1.542	plexin C1	Signal transduction
Prkacb	AV024339	1.344	1.522	3.17	2.304	protein kinase, cAMP dependent, catalytic, beta	Signal transduction
Ptk2b	BB548690	2.297	1.63	2.644	5.434	PTK2 protein tyrosine kinase 2 beta	Signal transduction
Ptpro	AF295638	1.815	0.817	1.66	2.464	protein tyrosine phosphatase, receptor type, O	Signal transduction
Ptprs	D28531	2.63	1.391	1.481	5.853	protein tyrosine phosphatase, receptor type, S	Signal transduction
Rapgef4	AK004874	0.611	0.648	0.752	0.479	Rap guanine nucleotide exchange factor (GEF) 4	Signal transduction
Rgs5	BF585144	0.568	1.571	0.331	0.363	regulator of G-protein signaling 5	Signal transduction
Sirpa	AB018194	1.275	1.237	1.89	3.363	signal-regulatory protein alpha	Signal transduction
Slc15a3	NM_023044	1.17	0.905	2.437	4.574	solute carrier family 15, member 3	Signal transduction
Sort1	AV247637	2.153	1.65	2.46	2.324	sortilin 1	Signal transduction
Syngr1	NM_009303	1.096	1.331	2.301	3.252	synaptogyrin 1	Signal transduction
Tfrc	BB810450	0.918	1.301	2.25	3.673	transferrin receptor	Signal transduction
Thrap3	BC012655	1.734	1.481	2.381	2.91	thyroid hormone receptor associated protein 3	Signal transduction
Trak2	AK014647	1.51	2.041	1.201	2.67	trafficking protein, kinesin binding 2	Signal transduction
Trem2	NM_031254	1.003	0.576	4.68	15.1	triggering receptor expressed on myeloid cells 2	Signal transduction
Trip12	BG923744	1.912	1.38	2.745	2.8	thyroid hormone receptor interactor 12	Signal transduction
Wdr35	BB475816	1.444	1.228	2.789	2.644	WD repeat domain 35	Signal transduction
Wdr47	BB344753	1.458	1.349	2.353	3.22	WD repeat domain 47	Signal transduction
Wdr68	BI082535	2.198	1.531	1.57	3.305	WD repeat domain 68	Signal transduction
Xpr1	AV337591	1.672	1.405	1.893	2.165	xenotropic and polytropic retrovirus receptor 1	Signal transduction
Zfp106	BC025424	2.93	1.631	1.209	2.257	zinc finger protein 106	Signal transduction
Aadacl1	AV369935	1.155	1.174	2.892	2.483	arylacetamide deacetylase-like 1	Transcription
Agtrl1	BB483357	1.461	0.824	0.243	0.654	angiotensin receptor-like 1	Transcription
Ahi1	BM239359	1.577	2.266	3.066	4.422	Abelson helper integration site	Transcription
Ankra2	AK003438	0.835	0.841	0.442	0.502	ankyrin repeat, family A (RFXANK-like), 2	Transcription
Arnt2	AI428888	1.476	1.38	1.591	3.505	aryl hydrocarbon receptor nuclear translocator 2	Transcription
Atrx	BB825830	1.676	1.301	2.666	2.427	alpha thalassemia/mental retardation syndrome X-linked homolog (human)	Transcription
Bclaf1	BB833538	1.434	1.576	1.81	2.245	BCL2-associated transcription factor 1	Transcription
Bzw1	AV144956	1.128	1.08	1.941	2.293	basic leucine zipper and W2 domains 1	Transcription
C330002I19Rik	AK021172	2.03	2.797	2.16	3.027	RIKEN cDNA C330002I19 gene	Transcription
Cbl	BB385581	0.907	0.513	0.299	0.253	Casitas B-lineage lymphoma	Transcription
Cebpd	BB831146	1.529	1.06	1.667	2.288	CCAAT/enhancer binding protein (C/EBP), delta	Transcription
Chd6	AK018129	2.315	4.292	6.509	4.699	chromodomain helicase DNA binding protein 6	Transcription
Cirbp	NM_007705	0.862	1.166	2.496	2.826	cold inducible RNA binding protein	Transcription
Cxxc1	AK017941	1.189	1.492	1.298	1.752	CXXC finger 1 (PHD domain)	Transcription
Ddx46	BF023426	1.058	1.135	1.876	1.847	DEAD (Asp-Glu-Ala-Asp) box polypeptide 46	Transcription
Dhx38	AK017828	1.741	1.106	1.249	10.13	DEAH (Asp-Glu-Ala-His) box polypeptide 38	Transcription
Dtna	BM117918	1.03	0.747	0.521	0.519	dystrobrevin alpha	Transcription
Eif4a1	BI656407	1.272	1.228	2.187	1.796	eukaryotic translation initiation factor 4A1	Transcription
Erbb3	BF140685	1.138	0.531	0.646	0.582	v-erb-b2 erythroblastic leukemia viral oncogene homolog 3 (avian)	Transcription
Fem1b	BM232562	2.25	0.984	1.889	2.917	feminization 1 homolog b (C. elegans)	Transcription
Fgfr3	AF024638	0.943	1.731	1.373	1.68	fibroblast growth factor receptor 3	Transcription
Fstl5	AV376318	1.309	1.592	2.531	1.611	follistatin-like 5	Transcription
Fus	AF224264	1.301	1.292	2.698	1.462	fusion, derived from t(12;16) malignant liposarcoma (human)	Transcription
Gad2	AF326550	1.135	1.467	2.942	2.257	glutamic acid decarboxylase 2	Transcription
Gats	NM_030719	1.351	1.861	3.186	4.339	opposite strand transcription unit to Stag3	Transcription
Gng13	AB030194	0.598	0.625	0.477	0.571	guanine nucleotide binding protein 13, gamma	Transcription
Grb10	AF022072	2.08	1.191	2.47	2.832	growth factor receptor bound protein 10	Transcription
Gtf2i	AK006796	1.473	1.47	3.827	6.985	general transcription factor II I	Transcription
Gtf3c1	BB821611	3.15	1.308	1.703	4.265	general transcription factor III C 1	Transcription
Herc2	BB333568	0.806	2.567	3.337	1.651	hect (homologous to the E6-AP (UBE3A) carboxyl terminus) domain and RCC1 (CHC1)-like domain (RLD) 2	Transcription
Hes5	BB561515	0.368	1.585	0.484	0.271	hairy and enhancer of split 5 (Drosophila)	Transcription
Hif1a	BB269715	1.311	1.216	2.766	3.642	hypoxia inducible factor 1, alpha subunit	Transcription
Hipk1	NM_010432	1.75	1.077	1.411	5.243	homeodomain interacting protein kinase 1	Transcription
Hnrpr	BB822465	1.043	1.281	2.801	1.855	heterogeneous nuclear ribonucleoprotein R	Transcription
Igfbp5	NM_010518	1.746	1.013	1.436	3.139	insulin-like growth factor binding protein 5	Transcription
Kpna1	U20619	1.218	1.09	2.546	2.754	karyopherin (importin) alpha 1	Transcription
Man2b1	BC005430	0.98	0.761	1.809	3.815	mannosidase 2, alpha B1	Transcription
Mbtps1	AK002809	1.281	1.643	2.108	2.249	membrane-bound transcription factor peptidase, site 1	Transcription
Nbr1	AF227188	1.488	0.912	2.502	3.576	neighbor of Brca1 gene 1	Transcription
Nptxr	BI733611	1.531	1.089	1.186	3.775	neuronal pentraxin receptor	Transcription
Nr4a2	BB322941	1.16	0.733	0.539	0.534	nuclear receptor subfamily 4, group A, member 2	Transcription
Nrip1	BE956701	1.425	0.728	2.106	2.52	nuclear receptor interacting protein 1	Transcription
Nsd1	BE996461	2.147	1.858	2.225	3.58	nuclear receptor-binding SET-domain protein 1	Transcription
Optn	AK015354	1.318	1.32	2.73	2.696	optineurin	Transcription
Pdgfra	AW537708	1.942	1.001	1.648	2.411	platelet derived growth factor receptor, alpha polypeptide	Transcription
Pja1	AF335252	1.301	1.433	3.058	2.033	praja1, RING-H2 motif containing	Transcription
Polr2k	AA175187	0.962	0.662	0.483	0.491	polymerase (RNA) II (DNA directed) polypeptide K	Transcription
Ppp1r16b	BB375209	0.759	0.678	0.639	0.471	protein phosphatase 1, regulatory (inhibitor) subunit 16B	Transcription
Ptprs	D28531	2.63	1.391	1.481	5.853	protein tyrosine phosphatase, receptor type, S	Transcription
Rabgef1	BB280137	1.242	0.836	1.996	2.141	RAB guanine nucleotide exchange factor (GEF) 1	Transcription
Rnf12	BE572852	1.457	4.351	12.59	3.243	ring finger protein 12	Transcription
Rnf14	AK010162	1.171	1.285	2.218	2.325	ring finger protein 14	Transcription
Setdb1	AY091600	1.982	1.33	1.645	3.135	SET domain, bifurcated 1	Transcription
Shank3	NM_021423	0.814	0.544	0.491	0.696	SH3/ankyrin domain gene 3	Transcription
Sox4	AI428101	1.321	1.59	1.448	2.598	SRY-box containing gene 4	Transcription
Syncrip	BG920261	1.05	1.554	2.444	1.76	synaptotagmin binding, cytoplasmic RNA interacting protein	Transcription
Tef	NM_017376	1.611	1.388	1.636	2.584	thyrotroph embryonic factor	Transcription
Thrap3	BC012655	1.734	1.481	2.381	2.91	thyroid hormone receptor associated protein 3	Transcription
Top2b	BB166592	1.083	1.52	3.237	7.639	topoisomerase (DNA) II beta	Transcription
Trim44	NM_020267	1.408	1.353	1.749	2.382	tripartite motif-containing 44	Transcription
Trim8	AI843272	2.899	2.08	0.557	1.768	Tripartite motif protein 8	Transcription
Ubtf	BB832806	1.434	1.249	1.552	2.267	upstream binding transcription factor, RNA polymerase I	Transcription
Zfp106	BC025424	2.93	1.631	1.209	2.257	zinc finger protein 106	Transcription
Zfp294	AK019706	1.655	1.081	2.048	3.84	zinc finger protein 294	Transcription
Zfyve20	BC017622	2.204	1.706	1.697	1.794	zinc finger, FYVE domain containing 20	Transcription
5730446C15Rik	AV173092	0.532	1.113	0.747	0.451	RIKEN cDNA 5730446C15 gene	Transport
Abca1	BB144704	1.159	0.899	1.946	2.998	ATP-binding cassette, sub-family A (ABC1), member 1	Transport
Abcb7	U43892	1.123	0.939	1.599	1.732	ATP-binding cassette, sub-family B (MDR/TAP), member 7	Transport
Ap2b1	AV271093	1.657	1.171	1.649	2.592	adaptor-related protein complex 2, beta 1 subunit	Transport
Aqp4	AW489155	0.839	0.833	2.059	4.917	aquaporin 4	Transport
Arf3	NM_007478	1.446	1.491	1.691	5.602	ADP-ribosylation factor 3	Transport
Atcay	BQ042885	1.261	1.368	1.593	1.951	ataxia, cerebellar, Cayman type homolog (human)	Transport
Atp1b2	NM_013415	1.658	0.825	1.396	6.869	ATPase, Na+/K+ transporting, beta 2 polypeptide	Transport
Atp6v0a1	U13836	1.674	1	1.846	2.562	ATPase, H+ transporting, lysosomal V0 subunit A1	Transport
Atrx	BB825830	1.676	1.301	2.666	2.427	alpha thalassemia/mental retardation syndrome X-linked homolog (human)	Transport
C1qa	NM_007572	0.952	0.665	2.85	4.425	complement component 1, q subcomponent, alpha polypeptide	Transport
C1qb	BB111335	0.857	0.799	2.396	3.88	complement component 1, q subcomponent, beta polypeptide	Transport
C1qc	NM_007574	0.942	0.786	3.715	6.873	complement component 1, q subcomponent, C chain	Transport
Cacna2d1	U73483	0.744	1.411	4.079	2.948	calcium channel, voltage-dependent, alpha2/delta subunit 1	Transport
Cacnb1	AY094173	2.109	3.871	6.989	16.54	calcium channel, voltage-dependent, beta 1 subunit	Transport
Camk2a	X14836	2.266	1.215	1.955	1.652	calcium/calmodulin-dependent protein kinase II alpha	Transport
Clcn6	NM_011929	2.026	1.271	1.626	2.138	chloride channel 6	Transport
Cplx2	NM_009946	0.616	0.779	0.621	0.442	complexin 2	Transport
Ctsb	M14222	1.106	1.078	2.523	2.829	cathepsin B	Transport
Cyb5b	NM_025558	1.408	1.322	1.852	2.268	cytochrome b5 type B	Transport
Cyba	AK018713	1.263	0.839	1.829	4.946	cytochrome b-245, alpha polypeptide	Transport
Dct	NM_010024	1.03	1.51	2.795	2.284	dopachrome tautomerase	Transport
Dtna	BM117918	1.03	0.747	0.521	0.519	dystrobrevin alpha	Transport
Fa2h	BM118638	1.639	0.432	0.541	0.662	fatty acid 2-hydroxylase	Transport
G6pd2	NM_019468	1.632	0.658	1.773	2.905	glucose-6-phosphate dehydrogenase 2	Transport
Gabrb2	NM_008070	1.103	1.593	2.337	3.314	gamma-aminobutyric acid (GABA-A) receptor, subunit beta 2	Transport
Gabrb3	BB367779	1.219	1.247	2.352	2.448	gamma-aminobutyric acid (GABA-A) receptor, subunit beta 3	Transport
Gad2	AF326550	1.135	1.467	2.942	2.257	glutamic acid decarboxylase 2	Transport
Gja1	M63801	1.045	0.794	2.731	4.911	gap junction membrane channel protein alpha 1	Transport
Gpr158	BB429778	1.883	1.236	2.386	2.628	G protein-coupled receptor 158	Transport
Gprasp2	BB028100	1.299	1.316	2.376	1.426	G protein-coupled receptor associated sorting protein 2	Transport
Grin1	NM_008169	1.608	1.353	2.344	3.869	glutamate receptor, ionotropic, NMDA1 (zeta 1)	Transport
Hbb-b1	AF071431	1.975	0.454	0.192	0.367	hemoglobin, beta adult major chain	Transport
Hdlbp	C77256	2.254	1.177	1.318	1.745	high density lipoprotein (HDL) binding protein	Transport
Herc2	BB333568	0.806	2.567	3.337	1.651	hect (homologous to the E6-AP (UBE3A) carboxyl terminus) domain and RCC1 (CHC1)-like domain (RLD) 2	Transport
Hmox1	NM_010442	1.065	1.611	4.437	3.475	heme oxygenase (decycling) 1	Transport
Homer2	AB017136	0.959	0.81	0.451	0.56	homer homolog 2 (Drosophila)	Transport
Hsd3b3	M77015	1.276	0.454	1.425	0.802	hydroxy-delta-5-steroid dehydrogenase, 3 beta- and steroid delta-isomerase 3	Transport
Ipo8	AW413962	1.375	1.398	1.827	2.387	importin 8	Transport
Kcna6	NM_013568	2.24	1.041	1.528	2.803	potassium voltage-gated channel, shaker-related, subfamily, member 6	Transport
Kcnab2	L48983	1.292	1.713	1.358	4.807	potassium voltage-gated channel, shaker-related subfamily, beta member 2	Transport
Kcnq2	BB264132	1.987	1.186	1.469	2.741	Potassium voltage-gated channel, subfamily Q, member 2	Transport
Kif5b	BI328541	0.716	0.948	0.752	0.494	kinesin family member 5B	Transport
Kpna1	U20619	1.218	1.09	2.546	2.754	karyopherin (importin) alpha 1	Transport
Lcn2	X14607	1.013	0.96	2.558	6.448	lipocalin 2	Transport
Nsd1	BE996461	2.147	1.858	2.225	3.58	nuclear receptor-binding SET-domain protein 1	Transport
Nsf	BB400581	1.256	0.883	2.806	2.193	N-ethylmaleimide sensitive fusion protein	Transport
Pgd	BC014793	1.267	0.848	1.79	2.134	phosphogluconate dehydrogenase	Transport
Phr1	AW107633	2.105	1.84	1.13	1.225	pam, highwire, rpm 1	Transport
Pmaip1	NM_021451	0.963	1.326	3.039	1.641	phorbol-12-myristate-13-acetate-induced protein 1	Transport
Polr2k	AA175187	0.962	0.662	0.483	0.491	polymerase (RNA) II (DNA directed) polypeptide K	Transport
Rab5b	NM_011229	1.9	1.68	2.472	2.172	RAB5B, member RAS oncogene family	Transport
Retsat	BB775176	1.067	0.908	2.052	2.071	retinol saturase (all trans retinol 13,14 reductase)	Transport
Scamp5	NM_020270	1.452	1.33	1.475	2.934	secretory carrier membrane protein 5	Transport
Scd2	BG060909	1.864	1.245	1.617	2.254	stearoyl-Coenzyme A desaturase 2	Transport
Scn3b	AY049036	1.132	1.164	2.22	2.881	sodium channel, voltage-gated, type III, beta	Transport
Shank3	NM_021423	0.814	0.544	0.491	0.696	SH3/ankyrin domain gene 3	Transport
Slc12a5	BF468072	1.826	2.436	1.272	3.388	solute carrier family 12, member 5	Transport
Slc15a3	NM_023044	1.17	0.905	2.437	4.574	solute carrier family 15, member 3	Transport
Slc1a1	AF087578	1.346	1.026	3.381	3.113	solute carrier family 1 (neuronal/epithelial high affinity glutamate transporter, system Xag), member 1	Transport
Slc23a2	NM_018824	1.583	1.047	1.685	2.709	solute carrier family 23 (nucleobase transporters), member 2	Transport
Slc2a3	M75135	1.385	1.412	3.777	4.514	solute carrier family 2 (facilitated glucose transporter), member 3	Transport
Slc2a4	AB008453	1.391	0.993	2.43	4.986	solute carrier family 2 (facilitated glucose transporter), member 4	Transport
Slc41a1	BB310363	4.439	2.728	1.071	12.7	solute carrier family 41, member 1	Transport
Slc45a3	BC024519	0.822	0.209	0.363	0.277	solute carrier family 45, member 3	Transport
Slc7a7	NM_011405	1.265	0.572	1.865	4.162	solute carrier family 7 (cationic amino acid transporter, y+ system), member 7	Transport
Smc1a	BB156359	1.689	1.399	3.119	2.518	structural maintenance of chromosomes 1A	Transport
Stard4	AK014587	0.81	1.492	3.083	1.501	StAR-related lipid transfer (START) domain containing 4	Transport
Stx1b2	NM_024414	1.756	3.286	1.437	32.43	syntaxin 1B2	Transport
Stxbp1	AF326545	1.477	1.168	2.281	6.098	syntaxin binding protein 1	Transport
Syngr1	NM_009303	1.096	1.331	2.301	3.252	synaptogyrin 1	Transport
Syt1	NM_009306	1.465	0.898	2.567	2.649	synaptotagmin I	Transport
Tfrc	BB810450	0.918	1.301	2.25	3.673	transferrin receptor	Transport
Tnks	AW011961	1.626	1.161	3.315	1.647	tankyrase, TRF1-interacting ankyrin-related ADP-ribose polymerase	Transport
Tom1l2	BM226574	1.746	2.581	1.596	3.986	target of myb1-like 2 (chicken)	Transport
Top2b	BB166592	1.083	1.52	3.237	7.639	topoisomerase (DNA) II beta	Transport
Trf	AF440692	1.238	0.342	0.509	0.659	transferrin	Transport
Vps35	BI654068	1.153	1.365	2.18	2.083	vacuolar protein sorting 35	Transport
Vps41	BM240052	1.482	1.318	2.117	1.514	vacuolar protein sorting 41 (yeast)	Transport
Zfp106	BC025424	2.93	1.631	1.209	2.257	zinc finger protein 106	Transport
Sep4	AW208509	1.022	0.694	0.724	0.651	septin 4	Cell growth/metabolism
1190002H23Rik	BB408123	0.393	1.014	0.57	0.557	RIKEN cDNA 1190002H23 gene	Cell growth/metabolism
5730446C15Rik	AV173092	0.532	1.113	0.747	0.451	RIKEN cDNA 5730446C15 gene	Cell growth/metabolism
Aadacl1	AV369935	1.155	1.174	2.892	2.483	arylacetamide deacetylase-like 1	Cell growth/metabolism
Abca1	BB144704	1.159	0.899	1.946	2.998	ATP-binding cassette, sub-family A (ABC1), member 1	Cell growth/metabolism
Abcb7	U43892	1.123	0.939	1.599	1.732	ATP-binding cassette, sub-family B (MDR/TAP), member 7	Cell growth/metabolism
Acly	BI456232	1.464	0.955	2.187	2.866	ATP citrate lyase	Cell growth/metabolism
Adamts4	BB443585	1.061	0.285	0.504	0.527	a disintegrin-like and metallopeptidase (reprolysin type) with thrombospondin type 1 motif, 4	Cell growth/metabolism
Agrin	BE983466	3.789	27.43	0.239	8.71	agrin	Cell growth/metabolism
Ankra2	AK003438	0.835	0.841	0.442	0.502	ankyrin repeat, family A (RFXANK-like), 2	Cell growth/metabolism
Anxa4	BE628614	1.316	0.578	1.416	2.471	annexin A4	Cell growth/metabolism
Ap2b1	AV271093	1.657	1.171	1.649	2.592	adaptor-related protein complex 2, beta 1 subunit	Cell growth/metabolism
Aqp4	AW489155	0.839	0.833	2.059	4.917	aquaporin 4	Cell growth/metabolism
Arc	NM_018790	0.694	0.413	0.607	0.486	activity regulated cytoskeletal-associated protein	Cell growth/metabolism
Arf3	NM_007478	1.446	1.491	1.691	5.602	ADP-ribosylation factor 3	Cell growth/metabolism
Arnt2	AI428888	1.476	1.38	1.591	3.505	aryl hydrocarbon receptor nuclear translocator 2	Cell growth/metabolism
Ass1	NM_007494	1.302	0.953	2.565	3.75	argininosuccinate synthetase 1	Cell growth/metabolism
Atcay	BQ042885	1.261	1.368	1.593	1.951	ataxia, cerebellar, Cayman type homolog (human)	Cell growth/metabolism
Atp1b2	NM_013415	1.658	0.825	1.396	6.869	ATPase, Na+/K+ transporting, beta 2 polypeptide	Cell growth/metabolism
Atp6v0a1	U13836	1.674	1	1.846	2.562	ATPase, H+ transporting, lysosomal V0 subunit A1	Cell growth/metabolism
Atrn	NM_009730	1.902	0.882	1.724	2.097	attractin	Cell growth/metabolism
Atrx	BB825830	1.676	1.301	2.666	2.427	alpha thalassemia/mental retardation syndrome X-linked homolog (human)	Cell growth/metabolism
Azin1	BI155585	0.744	1.791	1.963	1.973	antizyme inhibitor 1	Cell growth/metabolism
Bcas1	AK008957	0.612	0.649	0.583	0.463	breast carcinoma amplified sequence 1	Cell growth/metabolism
Bcas3	AW701903	1.592	0.889	1.914	2.322	breast carcinoma amplified sequence 3	Cell growth/metabolism
Bclaf1	BB833538	1.434	1.576	1.81	2.245	BCL2-associated transcription factor 1	Cell growth/metabolism
Bzw1	AV144956	1.128	1.08	1.941	2.293	basic leucine zipper and W2 domains 1	Cell growth/metabolism
C1qa	NM_007572	0.952	0.665	2.85	4.425	complement component 1, q subcomponent, alpha polypeptide	Cell growth/metabolism
C1qb	BB111335	0.857	0.799	2.396	3.88	complement component 1, q subcomponent, beta polypeptide	Cell growth/metabolism
C1qc	NM_007574	0.942	0.786	3.715	6.873	complement component 1, q subcomponent, C chain	Cell growth/metabolism
C330002I19Rik	AK021172	2.03	2.797	2.16	3.027	RIKEN cDNA C330002I19 gene	Cell growth/metabolism
Cacna2d1	U73483	0.744	1.411	4.079	2.948	calcium channel, voltage-dependent, alpha2/delta subunit 1	Cell growth/metabolism
Cacnb1	AY094173	2.109	3.871	6.989	16.54	calcium channel, voltage-dependent, beta 1 subunit	Cell growth/metabolism
Camk2a	X14836	2.266	1.215	1.955	1.652	calcium/calmodulin-dependent protein kinase II alpha	Cell growth/metabolism
Casp3	D86352	0.873	1.802	1.587	1.308	caspase 3	Cell growth/metabolism
Cbl	BB385581	0.907	0.513	0.299	0.253	Casitas B-lineage lymphoma	Cell growth/metabolism
Cdh13	AK016527	0.89	1.393	2.129	2.945	cadherin 13	Cell growth/metabolism
Cdk5r1	NM_009871	1.702	1.068	1.588	3.314	cyclin-dependent kinase 5, regulatory subunit (p35) 1	Cell growth/metabolism
Cebpd	BB831146	1.529	1.06	1.667	2.288	CCAAT/enhancer binding protein (C/EBP), delta	Cell growth/metabolism
Chd6	AK018129	2.315	4.292	6.509	4.699	chromodomain helicase DNA binding protein 6	Cell growth/metabolism
Chst11	NM_021439	1.873	1.647	1.537	2.515	carbohydrate sulfotransferase 11	Cell growth/metabolism
Clasp1	BB190028	2.622	1.908	2.762	2.552	CLIP associating protein 1	Cell growth/metabolism
Clcn6	NM_011929	2.026	1.271	1.626	2.138	chloride channel 6	Cell growth/metabolism
Cnp1	M58045	1.183	0.357	0.471	0.633	cyclic nucleotide phosphodiesterase 1	Cell growth/metabolism
Cpeb1	NM_007755	0.923	1.083	2.634	1.917	cytoplasmic polyadenylation element binding protein 1	Cell growth/metabolism
Cplx2	NM_009946	0.616	0.779	0.621	0.442	complexin 2	Cell growth/metabolism
Crkl	BB402776	1.754	1.457	1.515	1.909	v-crk sarcoma virus CT10 oncogene homolog (avian)-like	Cell growth/metabolism
Ctsb	M14222	1.106	1.078	2.523	2.829	cathepsin B	Cell growth/metabolism
Ctsd	NM_009983	1.174	0.779	1.851	2.922	cathepsin D	Cell growth/metabolism
Cxxc1	AK017941	1.189	1.492	1.298	1.752	CXXC finger 1 (PHD domain)	Cell growth/metabolism
Cyb5b	NM_025558	1.408	1.322	1.852	2.268	cytochrome b5 type B	Cell growth/metabolism
Cyba	AK018713	1.263	0.839	1.829	4.946	cytochrome b-245, alpha polypeptide	Cell growth/metabolism
Dct	NM_010024	1.03	1.51	2.795	2.284	dopachrome tautomerase	Cell growth/metabolism
Ddx46	BF023426	1.058	1.135	1.876	1.847	DEAD (Asp-Glu-Ala-Asp) box polypeptide 46	Cell growth/metabolism
Dhx38	AK017828	1.741	1.106	1.249	10.13	DEAH (Asp-Glu-Ala-His) box polypeptide 38	Cell growth/metabolism
Dnm3	BB709245	1.373	2.365	2.03	1.913	dynamin 3	Cell growth/metabolism
Dtna	BM117918	1.03	0.747	0.521	0.519	dystrobrevin alpha	Cell growth/metabolism
Edd1	BF224640	1.865	1.62	8.461	2.074	E3 ubiquitin protein ligase, HECT domain containing, 1	Cell growth/metabolism
Edg2	U70622	1.063	0.698	0.534	0.315	endothelial differentiation, lysophosphatidic acid G-protein-coupled receptor, 2	Cell growth/metabolism
Edg8	NM_053190	0.664	0.501	0.39	0.474	endothelial differentiation, sphingolipid G-protein-coupled receptor, 8	Cell growth/metabolism
Edil3	AF031524	0.979	1.046	3.125	1.798	EGF-like repeats and discoidin I-like domains 3	Cell growth/metabolism
Efcbp1	BB667731	0.929	1.164	2.789	1.823	EF hand calcium binding protein 1	Cell growth/metabolism
Eif2c2	AW553784	1.799	0.693	0.271	0.412	eukaryotic translation initiation factor 2C, 2	Cell growth/metabolism
Eif3s10	AW701127	1.87	1.049	1.814	1.469	eukaryotic translation initiation factor 3, subunit 10 (theta)	Cell growth/metabolism
Eif4a1	BI656407	1.272	1.228	2.187	1.796	eukaryotic translation initiation factor 4A1	Cell growth/metabolism
Eif4g1	BF227830	2.402	1.921	2.021	2.631	eukaryotic translation initiation factor 4, gamma 1	Cell growth/metabolism
Elmo1	NM_080288	1.12	1.209	2.189	2.673	engulfment and cell motility 1, ced-12 homolog (C. elegans)	Cell growth/metabolism
Elovl7	BB338945	1.833	0.733	0.583	0.308	ELOVL family member 7, elongation of long chain fatty acids (yeast)	Cell growth/metabolism
Erbb3	BF140685	1.138	0.531	0.646	0.582	v-erb-b2 erythroblastic leukemia viral oncogene homolog 3 (avian)	Cell growth/metabolism
Evi2a	NM_010161	0.613	0.846	0.922	0.441	ecotropic viral integration site 2a	Cell growth/metabolism
Extl3	NM_018788	3.256	0.777	1.225	2.159	exostoses (multiple)-like 3	Cell growth/metabolism
Fa2h	BM118638	1.639	0.432	0.541	0.662	fatty acid 2-hydroxylase	Cell growth/metabolism
Fcgr3	NM_010188	1.108	0.912	2.503	2.498	Fc receptor, IgG, low affinity III	Cell growth/metabolism
Fem1b	BM232562	2.25	0.984	1.889	2.917	feminization 1 homolog b (C. elegans)	Cell growth/metabolism
Frzb	U91905	2.592	0.687	1.465	1.992	frizzled-related protein	Cell growth/metabolism
Fus	AF224264	1.301	1.292	2.698	1.462	fusion, derived from t(12;16) malignant liposarcoma (human)	Cell growth/metabolism
G6pd2	NM_019468	1.632	0.658	1.773	2.905	glucose-6-phosphate dehydrogenase 2	Cell growth/metabolism
Gabrb2	NM_008070	1.103	1.593	2.337	3.314	gamma-aminobutyric acid (GABA-A) receptor, subunit beta 2	Cell growth/metabolism
Gabrb3	BB367779	1.219	1.247	2.352	2.448	gamma-aminobutyric acid (GABA-A) receptor, subunit beta 3	Cell growth/metabolism
Gad2	AF326550	1.135	1.467	2.942	2.257	glutamic acid decarboxylase 2	Cell growth/metabolism
Gal3st1	AK002510	0.771	0.647	0.315	0.561	galactose-3-O-sulfotransferase 1	Cell growth/metabolism
Galc	BF168119	1.157	0.858	2.279	8.019	galactosylceramidase	Cell growth/metabolism
Gamt	AF015887	1.038	0.604	0.443	0.588	guanidinoacetate methyltransferase	Cell growth/metabolism
Gats	NM_030719	1.351	1.861	3.186	4.339	opposite strand transcription unit to Stag3	Cell growth/metabolism
Gja1	M63801	1.045	0.794	2.731	4.911	gap junction membrane channel protein alpha 1	Cell growth/metabolism
Gpam	BC019201	1.375	0.81	1.641	4.237	glycerol-3-phosphate acyltransferase, mitochondrial	Cell growth/metabolism
Gpc6	BB493031	1.38	0.454	0.418	0.743	glypican 6	Cell growth/metabolism
Gprasp2	BB028100	1.299	1.316	2.376	1.426	G protein-coupled receptor associated sorting protein 2	Cell growth/metabolism
Grin1	NM_008169	1.608	1.353	2.344	3.869	glutamate receptor, ionotropic, NMDA1 (zeta 1)	Cell growth/metabolism
Grn	M86736	1.357	0.788	2.118	3.977	granulin	Cell growth/metabolism
Gsn	NM_010354	1.856	0.377	0.421	0.732	gelsolin	Cell growth/metabolism
Gspt1	AB003502	1.38	0.98	1.384	1.786	G1 to S phase transition 1	Cell growth/metabolism
Gtf2i	AK006796	1.473	1.47	3.827	6.985	general transcription factor II I	Cell growth/metabolism
Gtf3c1	BB821611	3.15	1.308	1.703	4.265	general transcription factor III C 1	Cell growth/metabolism
Hbb-b1	AF071431	1.975	0.454	0.192	0.367	hemoglobin, beta adult major chain	Cell growth/metabolism
Hdlbp	C77256	2.254	1.177	1.318	1.745	high density lipoprotein (HDL) binding protein	Cell growth/metabolism
Herc2	BB333568	0.806	2.567	3.337	1.651	hect (homologous to the E6-AP (UBE3A) carboxyl terminus) domain and RCC1 (CHC1)-like domain (RLD) 2	Cell growth/metabolism
Hes5	BB561515	0.368	1.585	0.484	0.271	hairy and enhancer of split 5 (Drosophila)	Cell growth/metabolism
Hif1a	BB269715	1.311	1.216	2.766	3.642	hypoxia inducible factor 1, alpha subunit	Cell growth/metabolism
Hipk1	NM_010432	1.75	1.077	1.411	5.243	homeodomain interacting protein kinase 1	Cell growth/metabolism
Hmox1	NM_010442	1.065	1.611	4.437	3.475	heme oxygenase (decycling) 1	Cell growth/metabolism
Hnrpr	BB822465	1.043	1.281	2.801	1.855	heterogeneous nuclear ribonucleoprotein R	Cell growth/metabolism
Hsd3b3	M77015	1.276	0.454	1.425	0.802	hydroxy-delta-5-steroid dehydrogenase, 3 beta- and steroid delta-isomerase 3	Cell growth/metabolism
Hspa12a	AI854582	1.812	1.248	2.599	3.764	heat shock protein 12A	Cell growth/metabolism
Igfbp5	NM_010518	1.746	1.013	1.436	3.139	insulin-like growth factor binding protein 5	Cell growth/metabolism
Ihpk1	NM_013785	1.353	1.014	1.763	2.693	inositol hexaphosphate kinase 1	Cell growth/metabolism
Ipo8	AW413962	1.375	1.398	1.827	2.387	importin 8	Cell growth/metabolism
Itgav	NM_008402	1.92	0.63	2.802	2.81	integrin alpha V	Cell growth/metabolism
Itgb2	NM_008404	1.363	0.891	2.098	4.555	integrin beta 2	Cell growth/metabolism
Kcna6	NM_013568	2.24	1.041	1.528	2.803	potassium voltage-gated channel, shaker-related, subfamily, member 6	Cell growth/metabolism
Kcnab2	L48983	1.292	1.713	1.358	4.807	potassium voltage-gated channel, shaker-related subfamily, beta member 2	Cell growth/metabolism
Kif1b	AB023656	2.083	1.154	1.459	2.956	kinesin family member 1B	Cell growth/metabolism
Kif5b	BI328541	0.716	0.948	0.752	0.494	kinesin family member 5B	Cell growth/metabolism
Kif5c	AI844677	1.701	1.119	2.313	2.739	kinesin family member 5C	Cell growth/metabolism
Kpna1	U20619	1.218	1.09	2.546	2.754	karyopherin (importin) alpha 1	Cell growth/metabolism
Lancl2	NM_133737	1.05	1.148	2.428	1.977	LanC (bacterial lantibiotic synthetase component C)-like 2	Cell growth/metabolism
Lcn2	X14607	1.013	0.96	2.558	6.448	lipocalin 2	Cell growth/metabolism
Man2b1	BC005430	0.98	0.761	1.809	3.815	mannosidase 2, alpha B1	Cell growth/metabolism
Mapk14	AF128892	1.543	0.915	1.482	2.298	mitogen activated protein kinase 14	Cell growth/metabolism
Mbtps1	AK002809	1.281	1.643	2.108	2.249	membrane-bound transcription factor peptidase, site 1	Cell growth/metabolism
Msn	NM_010833	1.667	0.678	2.026	7.085	moesin	Cell growth/metabolism
Mtap2	BM937510	1.576	1.063	2.008	3.476	microtubule-associated protein 2	Cell growth/metabolism
Ndst1	AF074926	3.081	1.71	1.089	4.314	N-deacetylase/N-sulfotransferase (heparan glucosaminyl) 1	Cell growth/metabolism
Nedd4	NM_010890	1.599	1.059	1.798	2.107	neural precursor cell expressed, developmentally down-regulted gene 4	Cell growth/metabolism
Nln	BC016224	0.744	1.344	2.689	2.178	neurolysin (metallopeptidase M3 family)	Cell growth/metabolism
Nptxr	BI733611	1.531	1.089	1.186	3.775	neuronal pentraxin receptor	Cell growth/metabolism
Nr4a2	BB322941	1.16	0.733	0.539	0.534	nuclear receptor subfamily 4, group A, member 2	Cell growth/metabolism
Nrip1	BE956701	1.425	0.728	2.106	2.52	nuclear receptor interacting protein 1	Cell growth/metabolism
Nsd1	BE996461	2.147	1.858	2.225	3.58	nuclear receptor-binding SET-domain protein 1	Cell growth/metabolism
Nsf	BB400581	1.256	0.883	2.806	2.193	N-ethylmaleimide sensitive fusion protein	Cell growth/metabolism
Opa1	BC025160	1.135	1.019	2.709	2.366	optic atrophy 1 homolog (human)	Cell growth/metabolism
Pafah1b2	BB539054	1.476	1.227	1.611	1.996	platelet-activating factor acetylhydrolase, isoform 1b, alpha2 subunit	Cell growth/metabolism
Pcdh21	NM_130878	2.657	1.024	2.793	2.176	protocadherin 21	Cell growth/metabolism
Pcyt1b	BB541022	2.017	1.832	1.901	1.853	phosphate cytidylyltransferase 1, choline, beta isoform	Cell growth/metabolism
Pfkfb2	BC018418	1.188	1.127	1.724	2.301	6-phosphofructo-2-kinase/fructose-2,6-biphosphatase 2	Cell growth/metabolism
Pgd	BC014793	1.267	0.848	1.79	2.134	phosphogluconate dehydrogenase	Cell growth/metabolism
Phr1	AW107633	2.105	1.84	1.13	1.225	pam, highwire, rpm 1	Cell growth/metabolism
Pja1	AF335252	1.301	1.433	3.058	2.033	praja1, RING-H2 motif containing	Cell growth/metabolism
Plekhh1	BB499987	1.13	0.349	0.627	0.498	pleckstrin homology domain containing, family H (with MyTH4 domain) member 1	Cell growth/metabolism
Plxna1	NM_008881	2.357	1.453	0.659	1.695	plexin A1	Cell growth/metabolism
Plxnc1	BB476707	1.276	1.239	1.329	1.542	plexin C1	Cell growth/metabolism
Pmaip1	NM_021451	0.963	1.326	3.039	1.641	phorbol-12-myristate-13-acetate-induced protein 1	Cell growth/metabolism
Polr2k	AA175187	0.962	0.662	0.483	0.491	polymerase (RNA) II (DNA directed) polypeptide K	Cell growth/metabolism
Ppp1r16b	BB375209	0.759	0.678	0.639	0.471	protein phosphatase 1, regulatory (inhibitor) subunit 16B	Cell growth/metabolism
Psap	BM212050	0.0328	0.0279	0.0598	0.031	prosaposin	Cell growth/metabolism
Ptk2b	BB548690	2.297	1.63	2.644	5.434	PTK2 protein tyrosine kinase 2 beta	Cell growth/metabolism
Rab5b	NM_011229	1.9	1.68	2.472	2.172	RAB5B, member RAS oncogene family	Cell growth/metabolism
Rasgef1a	AK018120	0.46	0.646	1.815	0.633	RasGEF domain family, member 1A	Cell growth/metabolism
Retsat	BB775176	1.067	0.908	2.052	2.071	retinol saturase (all trans retinol 13,14 reductase)	Cell growth/metabolism
Rffl	AW123157	0.469	0.989	0.762	0.435	ring finger and FYVE like domain containing protein	Cell growth/metabolism
Rnf12	BE572852	1.457	4.351	12.59	3.243	ring finger protein 12	Cell growth/metabolism
Rnf14	AK010162	1.171	1.285	2.218	2.325	ring finger protein 14	Cell growth/metabolism
Scamp5	NM_020270	1.452	1.33	1.475	2.934	secretory carrier membrane protein 5	Cell growth/metabolism
Scd2	BG060909	1.864	1.245	1.617	2.254	stearoyl-Coenzyme A desaturase 2	Cell growth/metabolism
Scn3b	AY049036	1.132	1.164	2.22	2.881	sodium channel, voltage-gated, type III, beta	Cell growth/metabolism
Serinc1	BM239422	1.13	1.288	2.781	2.253	serine incorporator 1	Cell growth/metabolism
Setdb1	AY091600	1.982	1.33	1.645	3.135	SET domain, bifurcated 1	Cell growth/metabolism
Sgpl1	NM_009163	1.62	1.023	2.171	4.831	sphingosine phosphate lyase 1	Cell growth/metabolism
Shank3	NM_021423	0.814	0.544	0.491	0.696	SH3/ankyrin domain gene 3	Cell growth/metabolism
Sirpa	AB018194	1.275	1.237	1.89	3.363	signal-regulatory protein alpha	Cell growth/metabolism
Slc12a5	BF468072	1.826	2.436	1.272	3.388	solute carrier family 12, member 5	Cell growth/metabolism
Slc15a3	NM_023044	1.17	0.905	2.437	4.574	solute carrier family 15, member 3	Cell growth/metabolism
Slc1a1	AF087578	1.346	1.026	3.381	3.113	solute carrier family 1 (neuronal/epithelial high affinity glutamate transporter, system Xag), member 1	Cell growth/metabolism
Slc23a2	NM_018824	1.583	1.047	1.685	2.709	solute carrier family 23 (nucleobase transporters), member 2	Cell growth/metabolism
Slc2a3	M75135	1.385	1.412	3.777	4.514	solute carrier family 2 (facilitated glucose transporter), member 3	Cell growth/metabolism
Slc2a4	AB008453	1.391	0.993	2.43	4.986	solute carrier family 2 (facilitated glucose transporter), member 4	Cell growth/metabolism
Slc41a1	BB310363	4.439	2.728	1.071	12.7	solute carrier family 41, member 1	Cell growth/metabolism
Slc45a3	BC024519	0.822	0.209	0.363	0.277	solute carrier family 45, member 3	Cell growth/metabolism
Slc7a7	NM_011405	1.265	0.572	1.865	4.162	solute carrier family 7 (cationic amino acid transporter, y+ system), member 7	Cell growth/metabolism
Smc1a	BB156359	1.689	1.399	3.119	2.518	structural maintenance of chromosomes 1A	Cell growth/metabolism
Son	BB212307	1.573	0.895	2.175	3.027	Son cell proliferation protein	Cell growth/metabolism
Sox4	AI428101	1.321	1.59	1.448	2.598	SRY-box containing gene 4	Cell growth/metabolism
Spin	BM228780	1.277	1.407	1.891	2.585	spindlin	Cell growth/metabolism
Stard4	AK014587	0.81	1.492	3.083	1.501	StAR-related lipid transfer (START) domain containing 4	Cell growth/metabolism
Stx1b2	NM_024414	1.756	3.286	1.437	32.43	syntaxin 1B2	Cell growth/metabolism
Stxbp1	AF326545	1.477	1.168	2.281	6.098	syntaxin binding protein 1	Cell growth/metabolism
Supt16h	AW536705	1.749	1.321	3.304	4.105	suppressor of Ty 16 homolog (S. cerevisiae)	Cell growth/metabolism
Syngr1	NM_009303	1.096	1.331	2.301	3.252	synaptogyrin 1	Cell growth/metabolism
Syt1	NM_009306	1.465	0.898	2.567	2.649	synaptotagmin I	Cell growth/metabolism
Tef	NM_017376	1.611	1.388	1.636	2.584	thyrotroph embryonic factor	Cell growth/metabolism
Tfrc	BB810450	0.918	1.301	2.25	3.673	transferrin receptor	Cell growth/metabolism
Thrap3	BC012655	1.734	1.481	2.381	2.91	thyroid hormone receptor associated protein 3	Cell growth/metabolism
Timp3	BI111620	1.131	1.09	1.717	2.405	tissue inhibitor of metalloproteinase 3	Cell growth/metabolism
Tnks	AW011961	1.626	1.161	3.315	1.647	tankyrase, TRF1-interacting ankyrin-related ADP-ribose polymerase	Cell growth/metabolism
Tollip	BB400304	1.484	1.008	2.046	3.118	toll interacting protein	Cell growth/metabolism
Tom1l2	BM226574	1.746	2.581	1.596	3.986	target of myb1-like 2 (chicken)	Cell growth/metabolism
Top2b	BB166592	1.083	1.52	3.237	7.639	topoisomerase (DNA) II beta	Cell growth/metabolism
Tpm3	NM_022314	1.332	0.707	3.994	3.696	tropomyosin 3, gamma	Cell growth/metabolism
Trf	AF440692	1.238	0.342	0.509	0.659	transferrin	Cell growth/metabolism
Trip12	BG923744	1.912	1.38	2.745	2.8	thyroid hormone receptor interactor 12	Cell growth/metabolism
Tro	AF241244	1.732	1.095	1.956	1.594	trophinin	Cell growth/metabolism
Tspan5	AK015705	1.369	1.042	1.744	1.879	tetraspanin 5	Cell growth/metabolism
Txnip	AF173681	2.531	0.955	3.793	3.46	thioredoxin interacting protein	Cell growth/metabolism
Ubtf	BB832806	1.434	1.249	1.552	2.267	upstream binding transcription factor, RNA polymerase I	Cell growth/metabolism
Ugt1a2	BC019434	0.951	0.812	4.898	3.988	UDP glucuronosyltransferase 1 family, polypeptide A2	Cell growth/metabolism
Ugt8a	NM_011674	0.828	0.52	0.459	0.304	UDP galactosyltransferase 8A	Cell growth/metabolism
Uhmk1	AW012751	1.462	1.624	2.212	2.373	U2AF homology motif (UHM) kinase 1	Cell growth/metabolism
Usp12	AF441835	1.121	1.843	1.731	4.13	ubiquitin specific peptidase 12	Cell growth/metabolism
Usp7	C77542	1.904	1.111	2.367	3.281	ubiquitin specific peptidase 7	Cell growth/metabolism
Usp9x	AW107303	0.958	1.138	2.633	2.815	ubiquitin specific peptidase 9, X chromosome	Cell growth/metabolism
Vps35	BI654068	1.153	1.365	2.18	2.083	vacuolar protein sorting 35	Cell growth/metabolism
Vps41	BM240052	1.482	1.318	2.117	1.514	vacuolar protein sorting 41 (yeast)	Cell growth/metabolism
Ywhaz	BB706206	1.142	0.346	0.508	0.393	tyrosine 3-monooxygenase/tryptophan 5-monooxygenase activation protein, zeta polypeptide	Cell growth/metabolism
Zfp106	BC025424	2.93	1.631	1.209	2.257	zinc finger protein 106	Cell growth/metabolism
Sep4	AW208509	1.022	0.694	0.724	0.651	septin 4	Binding
A230048G03Rik	BB431039	2.046	1.188	2.022	2.129	RIKEN cDNA A230048G03 gene	Binding
Abca1	BB144704	1.159	0.899	1.946	2.998	ATP-binding cassette, sub-family A (ABC1), member 1	Binding
Abcb7	U43892	1.123	0.939	1.599	1.732	ATP-binding cassette, sub-family B (MDR/TAP), member 7	Binding
Acly	BI456232	1.464	0.955	2.187	2.866	ATP citrate lyase	Binding
Adar	AF291876	1.64	1.529	2.306	2.709	adenosine deaminase, RNA-specific	Binding
Agtrl1	BB483357	1.461	0.824	0.243	0.654	angiotensin receptor-like 1	Binding
Ahi1	BM239359	1.577	2.266	3.066	4.422	Abelson helper integration site	Binding
Ahnak	BE570050	2.952	0.941	1.44	2.074	AHNAK nucleoprotein (desmoyokin)	Binding
Ankra2	AK003438	0.835	0.841	0.442	0.502	ankyrin repeat, family A (RFXANK-like), 2	Binding
Anxa4	BE628614	1.316	0.578	1.416	2.471	annexin A4	Binding
Arc	NM_018790	0.694	0.413	0.607	0.486	activity regulated cytoskeletal-associated protein	Binding
Arf3	NM_007478	1.446	1.491	1.691	5.602	ADP-ribosylation factor 3	Binding
Arnt2	AI428888	1.476	1.38	1.591	3.505	aryl hydrocarbon receptor nuclear translocator 2	Binding
Ass1	NM_007494	1.302	0.953	2.565	3.75	argininosuccinate synthetase 1	Binding
Atp1b2	NM_013415	1.658	0.825	1.396	6.869	ATPase, Na+/K+ transporting, beta 2 polypeptide	Binding
Atrn	NM_009730	1.902	0.882	1.724	2.097	attractin	Binding
Atrx	BB825830	1.676	1.301	2.666	2.427	alpha thalassemia/mental retardation syndrome X-linked homolog (human)	Binding
Bclaf1	BB833538	1.434	1.576	1.81	2.245	BCL2-associated transcription factor 1	Binding
Bzw1	AV144956	1.128	1.08	1.941	2.293	basic leucine zipper and W2 domains 1	Binding
C330002I19Rik	AK021172	2.03	2.797	2.16	3.027	RIKEN cDNA C330002I19 gene	Binding
Cacnb1	AY094173	2.109	3.871	6.989	16.54	calcium channel, voltage-dependent, beta 1 subunit	Binding
Camk2a	X14836	2.266	1.215	1.955	1.652	calcium/calmodulin-dependent protein kinase II alpha	Binding
Canx	BI653492	1.179	1.233	1.945	2.32	calnexin	Binding
Cbl	BB385581	0.907	0.513	0.299	0.253	Casitas B-lineage lymphoma	Binding
Cd44	X66083	1.53	0.844	1.767	17.2	CD44 antigen	Binding
Cdh13	AK016527	0.89	1.393	2.129	2.945	cadherin 13	Binding
Cebpd	BB831146	1.529	1.06	1.667	2.288	CCAAT/enhancer binding protein (C/EBP), delta	Binding
Chd6	AK018129	2.315	4.292	6.509	4.699	chromodomain helicase DNA binding protein 6	Binding
Cirbp	NM_007705	0.862	1.166	2.496	2.826	cold inducible RNA binding protein	Binding
Clasp1	BB190028	2.622	1.908	2.762	2.552	CLIP associating protein 1	Binding
Clmn	AU067755	1.225	0.677	0.407	0.595	calmin	Binding
Cnksr2	AI854548	1.338	1.071	1.938	2.08	connector enhancer of kinase suppressor of Ras 2	Binding
Cpeb1	NM_007755	0.923	1.083	2.634	1.917	cytoplasmic polyadenylation element binding protein 1	Binding
Cpeb4	NM_026252	1.282	1.197	2.436	3.718	cytoplasmic polyadenylation element binding protein 4	Binding
Ctr9	BB459423	1.815	0.999	1.56	2.323	Ctr9, Paf1/RNA polymerase II complex component, homolog (S. cerevisiae)	Binding
Cxxc1	AK017941	1.189	1.492	1.298	1.752	CXXC finger 1 (PHD domain)	Binding
Dcamkl1	BQ174703	1.586	0.771	2.161	2.316	doublecortin and calcium/calmodulin-dependent protein kinase-like 1	Binding
Ddx46	BF023426	1.058	1.135	1.876	1.847	DEAD (Asp-Glu-Ala-Asp) box polypeptide 46	Binding
Dgkg	NM_138650	0.74	1.496	3.788	3.119	diacylglycerol kinase, gamma	Binding
Dhx38	AK017828	1.741	1.106	1.249	10.13	DEAH (Asp-Glu-Ala-His) box polypeptide 38	Binding
Dnm1	L29457	1.497	0.751	2.005	3.271	dynamin 1	Binding
Dnm1l	BC027538	0.915	1.299	3.552	3.245	dynamin 1-like	Binding
Dnm3	BB709245	1.373	2.365	2.03	1.913	dynamin 3	Binding
Dscr1l1	NM_030598	1.382	1.304	2.415	1.97	Down syndrome critical region gene 1-like 1	Binding
Dtna	BM117918	1.03	0.747	0.521	0.519	dystrobrevin alpha	Binding
Dyrk1a	U58497	1.108	1.167	3.177	4.74	dual-specificity tyrosine-(Y)-phosphorylation regulated kinase 1a	Binding
Edd1	BF224640	1.865	1.62	8.461	2.074	E3 ubiquitin protein ligase, HECT domain containing, 1	Binding
Edil3	AF031524	0.979	1.046	3.125	1.798	EGF-like repeats and discoidin I-like domains 3	Binding
Efcbp1	BB667731	0.929	1.164	2.789	1.823	EF hand calcium binding protein 1	Binding
Efhd1	BC019531	1.215	0.615	0.472	0.499	EF hand domain containing 1	Binding
Eif2c2	AW553784	1.799	0.693	0.271	0.412	eukaryotic translation initiation factor 2C, 2	Binding
Eif3s10	AW701127	1.87	1.049	1.814	1.469	eukaryotic translation initiation factor 3, subunit 10 (theta)	Binding
Eif4a1	BI656407	1.272	1.228	2.187	1.796	eukaryotic translation initiation factor 4A1	Binding
Eif4g1	BF227830	2.402	1.921	2.021	2.631	eukaryotic translation initiation factor 4, gamma 1	Binding
Elmo1	NM_080288	1.12	1.209	2.189	2.673	engulfment and cell motility 1, ced-12 homolog (C. elegans)	Binding
Epha4	AI385584	1.941	1.038	1.221	1.446	Eph receptor A4	Binding
Epm2aip1	BC018474	1.481	1.396	1.752	2.58	EPM2A (laforin) interacting protein 1	Binding
Erbb3	BF140685	1.138	0.531	0.646	0.582	v-erb-b2 erythroblastic leukemia viral oncogene homolog 3 (avian)	Binding
Fbxo41	BB126849	1.428	0.569	0.457	0.749	F-box protein 41	Binding
Fem1b	BM232562	2.25	0.984	1.889	2.917	feminization 1 homolog b (C. elegans)	Binding
Fen1	NM_007999	1.426	0.659	1.999	1.558	flap structure specific endonuclease 1	Binding
Fgfr3	AF024638	0.943	1.731	1.373	1.68	fibroblast growth factor receptor 3	Binding
Fscn1	NM_007984	1.939	1.806	2.36	14.8	fascin homolog 1, actin bundling protein (Strongylocentrotus purpuratus)	Binding
Fstl5	AV376318	1.309	1.592	2.531	1.611	follistatin-like 5	Binding
Fus	AF224264	1.301	1.292	2.698	1.462	fusion, derived from t(12;16) malignant liposarcoma (human)	Binding
Gng13	AB030194	0.598	0.625	0.477	0.571	guanine nucleotide binding protein 13, gamma	Binding
Gng7	BM114283	0.943	0.514	0.484	0.644	guanine nucleotide binding protein (G protein), gamma 7 subunit	Binding
Gp1bb	NM_010327	1.18	0.62	0.385	0.677	glycoprotein Ib, beta polypeptide	Binding
Gpr158	BB429778	1.883	1.236	2.386	2.628	G protein-coupled receptor 158	Binding
Grb10	AF022072	2.08	1.191	2.47	2.832	growth factor receptor bound protein 10	Binding
Grn	M86736	1.357	0.788	2.118	3.977	granulin	Binding
Gsn	NM_010354	1.856	0.377	0.421	0.732	gelsolin	Binding
Gspt1	AB003502	1.38	0.98	1.384	1.786	G1 to S phase transition 1	Binding
Gtf2i	AK006796	1.473	1.47	3.827	6.985	general transcription factor II I	Binding
Gtf3c1	BB821611	3.15	1.308	1.703	4.265	general transcription factor III C 1	Binding
Hbb-b1	AF071431	1.975	0.454	0.192	0.367	hemoglobin, beta adult major chain	Binding
Hdlbp	C77256	2.254	1.177	1.318	1.745	high density lipoprotein (HDL) binding protein	Binding
Herc2	BB333568	0.806	2.567	3.337	1.651	hect (homologous to the E6-AP (UBE3A) carboxyl terminus) domain and RCC1 (CHC1)-like domain (RLD) 2	Binding
Hif1a	BB269715	1.311	1.216	2.766	3.642	hypoxia inducible factor 1, alpha subunit	Binding
Hipk1	NM_010432	1.75	1.077	1.411	5.243	homeodomain interacting protein kinase 1	Binding
Hipk2	BB554636	0.713	0.601	0.384	0.348	homeodomain interacting protein kinase 2	Binding
Hist2h3c1	BE691662	0.839	0.563	0.458	0.711	histone 2, H3c1	Binding
Hist2h3c2	BC015270	0.94	0.741	0.555	0.729	histone 2, H3c2	Binding
Hnrpr	BB822465	1.043	1.281	2.801	1.855	heterogeneous nuclear ribonucleoprotein R	Binding
Homer2	AB017136	0.959	0.81	0.451	0.56	homer homolog 2 (Drosophila)	Binding
Hspa12a	AI854582	1.812	1.248	2.599	3.764	heat shock protein 12A	Binding
Igfbp5	NM_010518	1.746	1.013	1.436	3.139	insulin-like growth factor binding protein 5	Binding
Ipo8	AW413962	1.375	1.398	1.827	2.387	importin 8	Binding
Kbtbd11	BG807055	2.062	1.237	1.833	1.835	kelch repeat and BTB (POZ) domain containing 11	Binding
Kif1b	AB023656	2.083	1.154	1.459	2.956	kinesin family member 1B	Binding
Kif5b	BI328541	0.716	0.948	0.752	0.494	kinesin family member 5B	Binding
Kif5c	AI844677	1.701	1.119	2.313	2.739	kinesin family member 5C	Binding
Kpna1	U20619	1.218	1.09	2.546	2.754	karyopherin (importin) alpha 1	Binding
Lancl2	NM_133737	1.05	1.148	2.428	1.977	LanC (bacterial lantibiotic synthetase component C)-like 2	Binding
Mapk14	AF128892	1.543	0.915	1.482	2.298	mitogen activated protein kinase 14	Binding
Mbtps1	AK002809	1.281	1.643	2.108	2.249	membrane-bound transcription factor peptidase, site 1	Binding
MGC73635	W91024	1.752	0.719	0.242	0.572	similar to histone 2a	Binding
Msn	NM_010833	1.667	0.678	2.026	7.085	moesin	Binding
Mtap2	BM937510	1.576	1.063	2.008	3.476	microtubule-associated protein 2	Binding
Nbr1	AF227188	1.488	0.912	2.502	3.576	neighbor of Brca1 gene 1	Binding
Nedd4	NM_010890	1.599	1.059	1.798	2.107	neural precursor cell expressed, developmentally down-regulted gene 4	Binding
Nell2	AI838010	1.94	0.848	3.633	3.656	NEL-like 2 (chicken)	Binding
Net1	NM_019671	1.679	0.807	2.126	2.678	neuroepithelial cell transforming gene 1	Binding
Nkd1	AK020249	1.081	0.741	0.498	0.475	naked cuticle 1 homolog (Drosophila)	Binding
Nptxr	BI733611	1.531	1.089	1.186	3.775	neuronal pentraxin receptor	Binding
Nr4a2	BB322941	1.16	0.733	0.539	0.534	nuclear receptor subfamily 4, group A, member 2	Binding
Nrip1	BE956701	1.425	0.728	2.106	2.52	nuclear receptor interacting protein 1	Binding
Nsd1	BE996461	2.147	1.858	2.225	3.58	nuclear receptor-binding SET-domain protein 1	Binding
Nsf	BB400581	1.256	0.883	2.806	2.193	N-ethylmaleimide sensitive fusion protein	Binding
Opa1	BC025160	1.135	1.019	2.709	2.366	optic atrophy 1 homolog (human)	Binding
Optn	AK015354	1.318	1.32	2.73	2.696	optineurin	Binding
Pcdh21	NM_130878	2.657	1.024	2.793	2.176	protocadherin 21	Binding
Pdgfra	AW537708	1.942	1.001	1.648	2.411	platelet derived growth factor receptor, alpha polypeptide	Binding
Pdlim2	BC024556	0.971	0.592	0.613	0.516	PDZ and LIM domain 2	Binding
Pfkfb2	BC018418	1.188	1.127	1.724	2.301	6-phosphofructo-2-kinase/fructose-2,6-biphosphatase 2	Binding
Pfkp	BB076574	1.34	1.078	1.731	2.344	phosphofructokinase, platelet	Binding
Pja1	AF335252	1.301	1.433	3.058	2.033	praja1, RING-H2 motif containing	Binding
Plek	AF181829	0.89	0.973	2.246	2.893	pleckstrin	Binding
Plekha5	BG067450	1.009	1.305	2.944	2.145	pleckstrin homology domain containing, family A member 5	Binding
Plekhh1	BB499987	1.13	0.349	0.627	0.498	pleckstrin homology domain containing, family H (with MyTH4 domain) member 1	Binding
Polr2k	AA175187	0.962	0.662	0.483	0.491	polymerase (RNA) II (DNA directed) polypeptide K	Binding
Ppp1r16b	BB375209	0.759	0.678	0.639	0.471	protein phosphatase 1, regulatory (inhibitor) subunit 16B	Binding
Prkacb	AV024339	1.344	1.522	3.17	2.304	protein kinase, cAMP dependent, catalytic, beta	Binding
Ptk2b	BB548690	2.297	1.63	2.644	5.434	PTK2 protein tyrosine kinase 2 beta	Binding
Ptprs	D28531	2.63	1.391	1.481	5.853	protein tyrosine phosphatase, receptor type, S	Binding
Rab11fip4	BB328987	1.124	2.626	1.851	3.977	RAB11 family interacting protein 4 (class II)	Binding
Rab5b	NM_011229	1.9	1.68	2.472	2.172	RAB5B, member RAS oncogene family	Binding
Rabgap1	BB486322	1.204	1.277	1.582	1.54	RAB GTPase activating protein 1	Binding
Rabgef1	BB280137	1.242	0.836	1.996	2.141	RAB guanine nucleotide exchange factor (GEF) 1	Binding
Rapgef4	AK004874	0.611	0.648	0.752	0.479	Rap guanine nucleotide exchange factor (GEF) 4	Binding
Rasgrp1	AK013548	1.45	1.103	1.928	1.968	RAS guanyl releasing protein 1	Binding
Rffl	AW123157	0.469	0.989	0.762	0.435	ring finger and FYVE like domain containing protein	Binding
Rlf	BB704706	1.031	6.343	2.719	5.046	rearranged L-myc fusion sequence	Binding
Rnf14	AK010162	1.171	1.285	2.218	2.325	ring finger protein 14	Binding
Rragd	AK017818	1.218	1.818	3.145	2.724	Ras-related GTP binding D	Binding
Sel1h	BC026816	1.757	0.946	1.41	1.898	Sel1 (suppressor of lin-12) 1 homolog (C. elegans)	Binding
Setdb1	AY091600	1.982	1.33	1.645	3.135	SET domain, bifurcated 1	Binding
Shank3	NM_021423	0.814	0.544	0.491	0.696	SH3/ankyrin domain gene 3	Binding
Shroom2	BM119167	1.269	1.076	1.991	1.806	shroom family member 2	Binding
Sirpa	AB018194	1.275	1.237	1.89	3.363	signal-regulatory protein alpha	Binding
Smc1a	BB156359	1.689	1.399	3.119	2.518	structural maintenance of chromosomes 1A	Binding
Snapc4	BF227278	1.774	3.572	0.88	2.518	small nuclear RNA activating complex, polypeptide 4	Binding
Son	BB212307	1.573	0.895	2.175	3.027	Son cell proliferation protein	Binding
Sox4	AI428101	1.321	1.59	1.448	2.598	SRY-box containing gene 4	Binding
Srgap2	BM230774	2.625	2.104	2.578	3.354	SLIT-ROBO Rho GTPase activating protein 2	Binding
Srpk2	NM_009274	0.96	1.199	2.187	2.825	serine/arginine-rich protein specific kinase 2	Binding
Stard4	AK014587	0.81	1.492	3.083	1.501	StAR-related lipid transfer (START) domain containing 4	Binding
Supt16h	AW536705	1.749	1.321	3.304	4.105	suppressor of Ty 16 homolog (S. cerevisiae)	Binding
Syncrip	BG920261	1.05	1.554	2.444	1.76	synaptotagmin binding, cytoplasmic RNA interacting protein	Binding
Syt1	NM_009306	1.465	0.898	2.567	2.649	synaptotagmin I	Binding
Tapbp	AF043943	1.362	0.928	2.248	3.042	TAP binding protein	Binding
Tbc1d9	BF166521	1.348	1.503	2.06	2.705	TBC1 domain family, member 9	Binding
Tbc1d9b	AV332241	1.083	0.433	0.577	0.678	TBC1 domain family, member 9B	Binding
Tef	NM_017376	1.611	1.388	1.636	2.584	thyrotroph embryonic factor	Binding
Tnks	AW011961	1.626	1.161	3.315	1.647	tankyrase, TRF1-interacting ankyrin-related ADP-ribose polymerase	Binding
Tollip	BB400304	1.484	1.008	2.046	3.118	toll interacting protein	Binding
Top2b	BB166592	1.083	1.52	3.237	7.639	topoisomerase (DNA) II beta	Binding
Tpm3	NM_022314	1.332	0.707	3.994	3.696	tropomyosin 3, gamma	Binding
Trim44	NM_020267	1.408	1.353	1.749	2.382	tripartite motif-containing 44	Binding
Trim8	AI843272	2.899	2.08	0.557	1.768	Tripartite motif protein 8	Binding
Tspyl1	AF042180	0.855	1.347	2.278	2.89	testis-specific protein, Y-encoded-like 1	Binding
Txnip	AF173681	2.531	0.955	3.793	3.46	thioredoxin interacting protein	Binding
Ubtf	BB832806	1.434	1.249	1.552	2.267	upstream binding transcription factor, RNA polymerase I	Binding
Uhmk1	AW012751	1.462	1.624	2.212	2.373	U2AF homology motif (UHM) kinase 1	Binding
Wdr47	BB344753	1.458	1.349	2.353	3.22	WD repeat domain 47	Binding
Xrn2	NM_011917	1.578	1.037	1.577	1.812	5'-3' exoribonuclease 2	Binding
Ywhag	NM_018871	1.694	1.142	3.648	5.401	3-monooxygenase/tryptophan 5-monooxygenase activation protein, gamma polypeptide	Binding
Ywhaz	BB706206	1.142	0.346	0.508	0.393	tyrosine 3-monooxygenase/tryptophan 5-monooxygenase activation protein, zeta polypeptide	Binding
Zfp106	BC025424	2.93	1.631	1.209	2.257	zinc finger protein 106	Binding
Zfp294	AK019706	1.655	1.081	2.048	3.84	zinc finger protein 294	Binding
Zfyve20	BC017622	2.204	1.706	1.697	1.794	zinc finger, FYVE domain containing 20	Binding
1190002H23Rik	BB408123	0.393	1.014	0.57	0.557	RIKEN cDNA 1190002H23 gene	catalytic activity
2310035C23Rik	BB543289	1.653	0.813	2.11	2.254	RIKEN cDNA 2310035C23 gene	catalytic activity
5730446C15Rik	AV173092	0.532	1.113	0.747	0.451	RIKEN cDNA 5730446C15 gene	catalytic activity
A2m	BB185854	1.309	0.91	1.599	3.695	alpha-2-macroglobulin	catalytic activity
A330104H05Rik	AI854460	0.559	0.389	0.565	0.244	RIKEN cDNA A330104H05 gene	catalytic activity
Aadacl1	AV369935	1.155	1.174	2.892	2.483	arylacetamide deacetylase-like 1	catalytic activity
Acaca	BE650741	2.398	2.246	2.129	3.374	acetyl-Coenzyme A carboxylase alpha	catalytic activity
Acly	BI456232	1.464	0.955	2.187	2.866	ATP citrate lyase	catalytic activity
Adamts4	BB443585	1.061	0.285	0.504	0.527	a disintegrin-like and metallopeptidase (reprolysin type) with thrombospondin type 1 motif, 4	catalytic activity
Adar	AF291876	1.64	1.529	2.306	2.709	adenosine deaminase, RNA-specific	catalytic activity
Akap6	BE982944	2.004	1.554	2.242	2.832	A kinase (PRKA) anchor protein 6	catalytic activity
Aplp2	M97216	1.509	0.82	2.259	2.638	amyloid beta (A4) precursor-like protein 2	catalytic activity
Armc9	AK019512	1.609	1.315	1.42	2.185	armadillo repeat containing 9	catalytic activity
Ass1	NM_007494	1.302	0.953	2.565	3.75	argininosuccinate synthetase 1	catalytic activity
Atp6v0a1	U13836	1.674	1	1.846	2.562	ATPase, H+ transporting, lysosomal V0 subunit A1	catalytic activity
Atrn	NM_009730	1.902	0.882	1.724	2.097	attractin	catalytic activity
Azin1	BI155585	0.744	1.791	1.963	1.973	antizyme inhibitor 1	catalytic activity
B3galt5	NM_033149	0.303	2.79	2.328	2.61	UDP-Gal:betaGlcNAc beta 1,3-galactosyltransferase, polypeptide 5	catalytic activity
C330002I19Rik	AK021172	2.03	2.797	2.16	3.027	RIKEN cDNA C330002I19 gene	catalytic activity
C430014M02Rik	AV310201	2.888	1.221	1.032	2.372	RIKEN cDNA C430014M02 gene	catalytic activity
C4b	NM_009780	1.106	1.135	4.237	7.469	complement component 4B (Childo blood group)	catalytic activity
Cacnb1	AY094173	2.109	3.871	6.989	16.54	calcium channel, voltage-dependent, beta 1 subunit	catalytic activity
Camk2a	X14836	2.266	1.215	1.955	1.652	calcium/calmodulin-dependent protein kinase II alpha	catalytic activity
Casp3	D86352	0.873	1.802	1.587	1.308	caspase 3	catalytic activity
Cbl	BB385581	0.907	0.513	0.299	0.253	Casitas B-lineage lymphoma	catalytic activity
Cdk5r1	NM_009871	1.702	1.068	1.588	3.314	cyclin-dependent kinase 5, regulatory subunit (p35) 1	catalytic activity
Chst11	NM_021439	1.873	1.647	1.537	2.515	carbohydrate sulfotransferase 11	catalytic activity
Cnksr2	AI854548	1.338	1.071	1.938	2.08	connector enhancer of kinase suppressor of Ras 2	catalytic activity
Cnp1	M58045	1.183	0.357	0.471	0.633	cyclic nucleotide phosphodiesterase 1	catalytic activity
Cpd	BB710395	2.124	1.348	2.411	1.872	carboxypeptidase D	catalytic activity
Crkl	BB402776	1.754	1.457	1.515	1.909	v-crk sarcoma virus CT10 oncogene homolog (avian)-like	catalytic activity
Cst7	NM_009977	1.952	1.854	1.808	10.8	cystatin F (leukocystatin)	catalytic activity
Ctr9	BB459423	1.815	0.999	1.56	2.323	Ctr9, Paf1/RNA polymerase II complex component, homolog (S. cerevisiae)	catalytic activity
Ctsb	M14222	1.106	1.078	2.523	2.829	cathepsin B	catalytic activity
Ctsd	NM_009983	1.174	0.779	1.851	2.922	cathepsin D	catalytic activity
Ctsz	NM_022325	1.088	0.804	1.964	2.898	cathepsin Z	catalytic activity
Cyb5b	NM_025558	1.408	1.322	1.852	2.268	cytochrome b5 type B	catalytic activity
Cyba	AK018713	1.263	0.839	1.829	4.946	cytochrome b-245, alpha polypeptide	catalytic activity
Dcamkl1	BQ174703	1.586	0.771	2.161	2.316	doublecortin and calcium/calmodulin-dependent protein kinase-like 1	catalytic activity
Dct	NM_010024	1.03	1.51	2.795	2.284	dopachrome tautomerase	catalytic activity
Ddx46	BF023426	1.058	1.135	1.876	1.847	DEAD (Asp-Glu-Ala-Asp) box polypeptide 46	catalytic activity
Dgkg	NM_138650	0.74	1.496	3.788	3.119	diacylglycerol kinase, gamma	catalytic activity
Dhx38	AK017828	1.741	1.106	1.249	10.13	DEAH (Asp-Glu-Ala-His) box polypeptide 38	catalytic activity
Dnm1	L29457	1.497	0.751	2.005	3.271	dynamin 1	catalytic activity
Dpysl4	NM_011993	1.042	1.094	1.815	2.703	dihydropyrimidinase-like 4	catalytic activity
Dpysl5	BB381260	3.192	2.667	0.943	27.8	dihydropyrimidinase-like 5	catalytic activity
Dyrk1a	U58497	1.108	1.167	3.177	4.74	dual-specificity tyrosine-(Y)-phosphorylation regulated kinase 1a	catalytic activity
Edd1	BF224640	1.865	1.62	8.461	2.074	E3 ubiquitin protein ligase, HECT domain containing, 1	catalytic activity
Efcbp1	BB667731	0.929	1.164	2.789	1.823	EF hand calcium binding protein 1	catalytic activity
Eif3s10	AW701127	1.87	1.049	1.814	1.469	eukaryotic translation initiation factor 3, subunit 10 (theta)	catalytic activity
Epha4	AI385584	1.941	1.038	1.221	1.446	Eph receptor A4	catalytic activity
Erbb3	BF140685	1.138	0.531	0.646	0.582	v-erb-b2 erythroblastic leukemia viral oncogene homolog 3 (avian)	catalytic activity
Extl3	NM_018788	3.256	0.777	1.225	2.159	exostoses (multiple)-like 3	catalytic activity
Fa2h	BM118638	1.639	0.432	0.541	0.662	fatty acid 2-hydroxylase	catalytic activity
Fen1	NM_007999	1.426	0.659	1.999	1.558	flap structure specific endonuclease 1	catalytic activity
Fgfr3	AF024638	0.943	1.731	1.373	1.68	fibroblast growth factor receptor 3	catalytic activity
Fstl5	AV376318	1.309	1.592	2.531	1.611	follistatin-like 5	catalytic activity
G6pd2	NM_019468	1.632	0.658	1.773	2.905	glucose-6-phosphate dehydrogenase 2	catalytic activity
Gad2	AF326550	1.135	1.467	2.942	2.257	glutamic acid decarboxylase 2	catalytic activity
Gal3st1	AK002510	0.771	0.647	0.315	0.561	galactose-3-O-sulfotransferase 1	catalytic activity
Galc	BF168119	1.157	0.858	2.279	8.019	galactosylceramidase	catalytic activity
Gamt	AF015887	1.038	0.604	0.443	0.588	guanidinoacetate methyltransferase	catalytic activity
Gng13	AB030194	0.598	0.625	0.477	0.571	guanine nucleotide binding protein 13, gamma	catalytic activity
Gpam	BC019201	1.375	0.81	1.641	4.237	glycerol-3-phosphate acyltransferase, mitochondrial	catalytic activity
Grb10	AF022072	2.08	1.191	2.47	2.832	growth factor receptor bound protein 10	catalytic activity
Grn	M86736	1.357	0.788	2.118	3.977	granulin	catalytic activity
Herc2	BB333568	0.806	2.567	3.337	1.651	hect (homologous to the E6-AP (UBE3A) carboxyl terminus) domain and RCC1 (CHC1)-like domain (RLD) 2	catalytic activity
Hipk1	NM_010432	1.75	1.077	1.411	5.243	homeodomain interacting protein kinase 1	catalytic activity
Hmox1	NM_010442	1.065	1.611	4.437	3.475	heme oxygenase (decycling) 1	catalytic activity
Hsd3b3	M77015	1.276	0.454	1.425	0.802	hydroxy-delta-5-steroid dehydrogenase, 3 beta- and steroid delta-isomerase 3	catalytic activity
Ihpk1	NM_013785	1.353	1.014	1.763	2.693	inositol hexaphosphate kinase 1	catalytic activity
Itgav	NM_008402	1.92	0.63	2.802	2.81	integrin alpha V	catalytic activity
Kcnab2	L48983	1.292	1.713	1.358	4.807	potassium voltage-gated channel, shaker-related subfamily, beta member 2	catalytic activity
Lancl2	NM_133737	1.05	1.148	2.428	1.977	LanC (bacterial lantibiotic synthetase component C)-like 2	catalytic activity
Lcn2	X14607	1.013	0.96	2.558	6.448	lipocalin 2	catalytic activity
Man2b1	BC005430	0.98	0.761	1.809	3.815	mannosidase 2, alpha B1	catalytic activity
Mapk14	AF128892	1.543	0.915	1.482	2.298	mitogen activated protein kinase 14	catalytic activity
Mbtps1	AK002809	1.281	1.643	2.108	2.249	membrane-bound transcription factor peptidase, site 1	catalytic activity
Megf9	BB483642	1.145	1.408	2.967	1.97	multiple EGF-like-domains 9	catalytic activity
Nbr1	AF227188	1.488	0.912	2.502	3.576	neighbor of Brca1 gene 1	catalytic activity
Ndst1	AF074926	3.081	1.71	1.089	4.314	N-deacetylase/N-sulfotransferase (heparan glucosaminyl) 1	catalytic activity
Nedd4	NM_010890	1.599	1.059	1.798	2.107	neural precursor cell expressed, developmentally down-regulted gene 4	catalytic activity
Nln	BC016224	0.744	1.344	2.689	2.178	neurolysin (metallopeptidase M3 family)	catalytic activity
Nsd1	BE996461	2.147	1.858	2.225	3.58	nuclear receptor-binding SET-domain protein 1	catalytic activity
Nsf	BB400581	1.256	0.883	2.806	2.193	N-ethylmaleimide sensitive fusion protein	catalytic activity
Ogfod1	BE956398	1.547	0.868	2.254	2.324	2-oxoglutarate and iron-dependent oxygenase domain containing 1	catalytic activity
Ogt	AF363030	1.424	1.21	2.509	2.911	O-linked N-acetylglucosamine (GlcNAc) transferase (UDP-N-acetylglucosamine:polypeptide-N-acetylglucosaminyl transferase)	catalytic activity
Opa1	BC025160	1.135	1.019	2.709	2.366	optic atrophy 1 homolog (human)	catalytic activity
Pafah1b2	BB539054	1.476	1.227	1.611	1.996	platelet-activating factor acetylhydrolase, isoform 1b, alpha2 subunit	catalytic activity
Pcyt1b	BB541022	2.017	1.832	1.901	1.853	phosphate cytidylyltransferase 1, choline, beta isoform	catalytic activity
Pdgfra	AW537708	1.942	1.001	1.648	2.411	platelet derived growth factor receptor, alpha polypeptide	catalytic activity
Pfkfb2	BC018418	1.188	1.127	1.724	2.301	6-phosphofructo-2-kinase/fructose-2,6-biphosphatase 2	catalytic activity
Pfkp	BB076574	1.34	1.078	1.731	2.344	phosphofructokinase, platelet	catalytic activity
Pgd	BC014793	1.267	0.848	1.79	2.134	phosphogluconate dehydrogenase	catalytic activity
Pja1	AF335252	1.301	1.433	3.058	2.033	praja1, RING-H2 motif containing	catalytic activity
Plxnc1	BB476707	1.276	1.239	1.329	1.542	plexin C1	catalytic activity
Polr2k	AA175187	0.962	0.662	0.483	0.491	polymerase (RNA) II (DNA directed) polypeptide K	catalytic activity
Ppp1r14a	NM_026731	1.167	0.452	0.47	0.383	protein phosphatase 1, regulatory (inhibitor) subunit 14A	catalytic activity
Ppp1r16b	BB375209	0.759	0.678	0.639	0.471	protein phosphatase 1, regulatory (inhibitor) subunit 16B	catalytic activity
Prepl	BB005298	1.768	0.906	1.997	2.496	prolyl endopeptidase-like	catalytic activity
Prkacb	AV024339	1.344	1.522	3.17	2.304	protein kinase, cAMP dependent, catalytic, beta	catalytic activity
Psme3	U60330	1.429	0.778	1.95	2.345	proteaseome (prosome, macropain) 28 subunit, 3	catalytic activity
Ptk2b	BB548690	2.297	1.63	2.644	5.434	PTK2 protein tyrosine kinase 2 beta	catalytic activity
Ptpro	AF295638	1.815	0.817	1.66	2.464	protein tyrosine phosphatase, receptor type, O	catalytic activity
Ptprs	D28531	2.63	1.391	1.481	5.853	protein tyrosine phosphatase, receptor type, S	catalytic activity
Rapgef4	AK004874	0.611	0.648	0.752	0.479	Rap guanine nucleotide exchange factor (GEF) 4	catalytic activity
Rasgrp1	AK013548	1.45	1.103	1.928	1.968	RAS guanyl releasing protein 1	catalytic activity
Rffl	AW123157	0.469	0.989	0.762	0.435	ring finger and FYVE like domain containing protein	catalytic activity
Scd2	BG060909	1.864	1.245	1.617	2.254	stearoyl-Coenzyme A desaturase 2	catalytic activity
Scpep1	AK014680	1.418	0.964	1.662	2.716	serine carboxypeptidase 1	catalytic activity
Sec15l2	AK016259	2.049	0.867	1.66	4.219	SEC15-like 2 (S. cerevisiae)	catalytic activity
Serpina3n	NM_009252	0.804	0.786	2.537	4.293	serine (or cysteine) peptidase inhibitor, clade A, member 3N	catalytic activity
Setdb1	AY091600	1.982	1.33	1.645	3.135	SET domain, bifurcated 1	catalytic activity
Sgpl1	NM_009163	1.62	1.023	2.171	4.831	sphingosine phosphate lyase 1	catalytic activity
Sirpa	AB018194	1.275	1.237	1.89	3.363	signal-regulatory protein alpha	catalytic activity
Sort1	AV247637	2.153	1.65	2.46	2.324	sortilin 1	catalytic activity
Srpk2	NM_009274	0.96	1.199	2.187	2.825	serine/arginine-rich protein specific kinase 2	catalytic activity
Supt16h	AW536705	1.749	1.321	3.304	4.105	suppressor of Ty 16 homolog (S. cerevisiae)	catalytic activity
Tfrc	BB810450	0.918	1.301	2.25	3.673	transferrin receptor	catalytic activity
Timp3	BI111620	1.131	1.09	1.717	2.405	tissue inhibitor of metalloproteinase 3	catalytic activity
Tnks	AW011961	1.626	1.161	3.315	1.647	tankyrase, TRF1-interacting ankyrin-related ADP-ribose polymerase	catalytic activity
Tollip	BB400304	1.484	1.008	2.046	3.118	toll interacting protein	catalytic activity
Top2b	BB166592	1.083	1.52	3.237	7.639	topoisomerase (DNA) II beta	catalytic activity
Trf	AF440692	1.238	0.342	0.509	0.659	transferrin	catalytic activity
Trim8	AI843272	2.899	2.08	0.557	1.768	Tripartite motif protein 8	catalytic activity
Trio	BB322971	2.692	2.042	1.86	2.992	triple functional domain (PTPRF interacting)	catalytic activity
Trip12	BG923744	1.912	1.38	2.745	2.8	thyroid hormone receptor interactor 12	catalytic activity
Tyrobp	NM_011662	0.856	0.701	2.863	4.099	TYRO protein tyrosine kinase binding protein	catalytic activity
Ugt1a2	BC019434	0.951	0.812	4.898	3.988	UDP glucuronosyltransferase 1 family, polypeptide A2	catalytic activity
Ugt8a	NM_011674	0.828	0.52	0.459	0.304	UDP galactosyltransferase 8A	catalytic activity
Uhmk1	AW012751	1.462	1.624	2.212	2.373	U2AF homology motif (UHM) kinase 1	catalytic activity
Usp12	AF441835	1.121	1.843	1.731	4.13	ubiquitin specific peptidase 12	catalytic activity
Usp7	C77542	1.904	1.111	2.367	3.281	ubiquitin specific peptidase 7	catalytic activity
Usp9x	AW107303	0.958	1.138	2.633	2.815	ubiquitin specific peptidase 9, X chromosome	catalytic activity
Vwf	BB667216	2.39	1.248	0.936	2.376	Von Willebrand factor homolog	catalytic activity
Xrn2	NM_011917	1.578	1.037	1.577	1.812	5'-3' exoribonuclease 2	catalytic activity
Ywhag	NM_018871	1.694	1.142	3.648	5.401	3-monooxygenase/tryptophan 5-monooxygenase activation protein, gamma polypeptide	catalytic activity
Ywhaz	BB706206	1.142	0.346	0.508	0.393	tyrosine 3-monooxygenase/tryptophan 5-monooxygenase activation protein, zeta polypeptide	catalytic activity
2310047D13Rik	AV291303	0.815	0.939	0.446	0.564	RIKEN cDNA 2310047D13 gene	Others
5830411G16Rik	BB815600	1.3	1.533	1.431	2.304	RIKEN cDNA 5830411G16 gene	Others
9530066K23Rik	AV235983	1.958	0.425	0.388	0.374	RIKEN cDNA 9530066K23 gene	Others
9630019K15Rik	BB081437	0.9	0.701	0.54	0.435	RIKEN cDNA 9630019K15 gene	Others
A530050D06Rik	BI146987	0.689	0.901	4.479	5.132	RIKEN cDNA A530050D06 gene	Others
Aqr	AK020468	1.371	0.937	2.068	1.821	aquarius	Others
Arrdc4	BC017528	1.715	1.05	1.585	1.863	arrestin domain containing 4	Others
Bri3bp	BB280096	1.585	3.022	1.305	2.564	Bri3 binding protein	Others
Camsap1l1	BB528893	1.585	3.412	2.19	1.736	calmodulin regulated spectrin-associated protein 1-like 1	Others
Dmkn	BI452905	0.444	0.698	0.637	0.541	dermokine	Others
Fto	AK016860	2.021	1.181	2.153	2.827	fatso	Others
Gbf1	BB744704	1.711	1.315	1.749	2.295	golgi-specific brefeldin A-resistance factor 1	Others
Gpiap1	BE981338	1.348	1.141	2.099	4.055	GPI-anchored membrane protein 1	Others
Gpr137b	AK009736	0.957	0.802	2.087	2.249	G protein-coupled receptor 137B	Others
Josd2	NM_025368	1.034	0.465	0.392	0.664	Josephin domain containing 2	Others
LOC433844	BB155332	0.226	1.994	0.203	0.57	similar to Anapc5 protein	Others
LOC640370	BE859789	0.953	1.842	2.846	4.809	hypothetical LOC640370	Others
LOC665081	BG065719	0.435	1.205	0.169	0.378	hypothetical protein LOC665081	Others
Lonrf2	AV221843	1.66	0.877	2.249	2.84	LON peptidase N-terminal domain and ring finger 2	Others
Npal3	AK018640	1.685	1.524	2.072	2.457	NIPA-like domain containing 3	Others
Pde4dip	AI639670	1.801	1.441	1.11	1.615	phosphodiesterase 4D interacting protein (myomegalin)	Others
Solh	BB022975	1.015	0.744	0.369	0.553	Small optic lobes homolog (Drosophila)	Others
Stom	AF093620	1.711	0.878	3.751	5.114	stomatin	Others
Tmem10	AW490730	0.862	0.422	0.317	0.224	transmembrane protein 10	Others
Tspan2	BC007185	0.864	0.544	0.626	0.386	tetraspanin 2	Others

## Sheet: PS-NA_cb
Table S1 Classification of significantly expressed genes in PS-NA cerebellum
Symbol	Accession	0 day	4 weeks	12 weeks	18 weeks	Gene Name	Function
Anpep	NM_008486	1.366	1.904	0.682	5.215	alanyl (membrane) aminopeptidase	Inflammation/macrophage
B2m	AI099111	1.152	1.694	1.221	2.721	beta-2 microglobulin	Inflammation/macrophage
C1qa	NM_007572	1.773	2.265	2.607	9.356	complement component 1, q subcomponent, alpha polypeptide	Inflammation/macrophage
C1qb	BB111335	1.35	2.141	2.075	5.942	complement component 1, q subcomponent, beta polypeptide	Inflammation/macrophage
C1qc	NM_007574	1.594	3.409	3.115	13.44	complement component 1, q subcomponent, C chain	Inflammation/macrophage
C3	K02782	1.505	8.067	0.634	12.93	complement component 3	Inflammation/macrophage
C3ar1	BB333624	1.314	0.731	4.701	8.804	complement component 3a receptor 1	Inflammation/macrophage
C4b	NM_009780	1.089	1.226	3.773	10.14	complement component 4B (Childo blood group)	Inflammation/macrophage
Casp3	D86352	1.109	1.78	1.266	2.404	caspase 3	Inflammation/macrophage
Ccl12	U50712	2.256	4.346	15.34	11.46	chemokine (C-C motif) ligand 12	Inflammation/macrophage
Ccl21b	NM_011335	0.594	1.525	4.08	5.613	chemokine (C-C motif) ligand 21b	Inflammation/macrophage
Ccl28	BE196980	0.418	0.558	0.918	0.87	Chemokine (C-C motif) ligand 28	Inflammation/macrophage
Ccl3	NM_011337	3.402	1.945	16.21	5.697	chemokine (C-C motif) ligand 3	Inflammation/macrophage
Ccl6	BC002073	1.108	2.266	1.318	1.762	chemokine (C-C motif) ligand 6	Inflammation/macrophage
Ccrl1	AF306532	2.086	1.91	3.231	3.873	chemokine (C-C motif) receptor-like 1	Inflammation/macrophage
Cd109	AV246882	1.061	2.688	1.627	8.409	CD109 antigen	Inflammation/macrophage
Cd14	NM_009841	0.681	0.761	1.298	2.504	CD14 antigen	Inflammation/macrophage
Cd34	NM_133654	0.973	1.14	0.949	2.07	CD34 antigen	Inflammation/macrophage
Cd44	X66083	0.805	2.464	2.051	6.272	CD44 antigen	Inflammation/macrophage
Cd48	BE634960	0.785	2.234	1.472	7.269	CD48 antigen	Inflammation/macrophage
Cd53	NM_007651	1.076	2.886	1.248	4.646	CD53 antigen	Inflammation/macrophage
Cd68	BC021637	1.59	1.729	4.533	18.22	CD68 antigen	Inflammation/macrophage
Cd84	NM_013489	1.366	0.914	1.967	7.274	CD84 antigen	Inflammation/macrophage
Cd86	NM_019388	1.005	0.844	2.523	4.319	CD86 antigen	Inflammation/macrophage
Cd9	NM_007657	1.275	2.183	1.169	2.281	CD9 antigen	Inflammation/macrophage
Cfi	NM_007686	0.635	0.9	1.387	1.882	complement component factor i	Inflammation/macrophage
Cklf	AY047360	1.243	1.101	1.199	1.248	chemokine-like factor	Inflammation/macrophage
Csf1	BM233698	2.167	1.122	1.248	2.023	colony stimulating factor 1 (macrophage)	Inflammation/macrophage
Csf1r	AK004947	1.307	1.367	1.183	2.612	colony stimulating factor 1 receptor	Inflammation/macrophage
Csf2rb1	BB769628	1.19	1.655	1.868	3.264	colony stimulating factor 2 receptor, beta 1, low-affinity (granulocyte-macrophage)	Inflammation/macrophage
Csf2rb2	NM_007781	0.613	1.179	2.238	4.061	colony stimulating factor 2 receptor, beta 2, low-affinity (granulocyte-macrophage)	Inflammation/macrophage
Csf3r	NM_007782	1.466	1.478	2.651	4.9	colony stimulating factor 3 receptor (granulocyte)	Inflammation/macrophage
Cspg2	BM251152	1.093	0.0817	8.521	6.715	chondroitin sulfate proteoglycan 2	Inflammation/macrophage
Cx3cr1	BC012653	1.227	1.162	2.961	2.425	chemokine (C-X3-C) receptor 1	Inflammation/macrophage
Cxcr4	D87747	1.553	1.807	0.9	2.4	chemokine (C-X-C motif) receptor 4	Inflammation/macrophage
Elavl2	BB105998	1.034	1.603	1.351	1.552	ELAV (embryonic lethal, abnormal vision, Drosophila)-like 2 (Hu antigen B)	Inflammation/macrophage
Emr1	U66888	0.856	1.455	1.755	2.835	EGF-like module containing, mucin-like, hormone receptor-like sequence 1	Inflammation/macrophage
Enpp1	C76301	1.309	1.564	1.334	2.119	ectonucleotide pyrophosphatase/phosphodiesterase 1	Inflammation/macrophage
Fcer1g	NM_010185	1.5	1.352	2.161	7.167	Fc receptor, IgE, high affinity I, gamma polypeptide	Inflammation/macrophage
Fcgr1	AF143181	1.434	1.12	2.322	2.798	Fc receptor, IgG, high affinity I	Inflammation/macrophage
Fgf7	BB791906	1.429	1.478	0.926	0.31	fibroblast growth factor 7	Inflammation/macrophage
Gbp2	BE197524	2.15	1.763	1.364	1.83	guanylate nucleotide binding protein 2	Inflammation/macrophage
Golga4	NM_018748	0.445	0.675	1.924	0.948	golgi autoantigen, golgin subfamily a, 4	Inflammation/macrophage
Gp49a	U05264	1.22	0.911	2.544	18.42	glycoprotein 49 A	Inflammation/macrophage
H2-T23	NM_010398	1.067	2.89	1.01	1.71	histocompatibility 2, T region locus 23	Inflammation/macrophage
Homer3	BC005773	1.006	1.548	0.389	0.758	homer homolog 3 (Drosophila)	Inflammation/macrophage
Icam1	BC008626	0.942	1.511	1.713	3.616	intercellular adhesion molecule	Inflammation/macrophage
Ifitm3	BC010291	1.767	1.577	1.198	2.055	interferon induced transmembrane protein 3	Inflammation/macrophage
Il10rb	NM_008349	1.073	1.593	1.125	2.003	interleukin 10 receptor, beta	Inflammation/macrophage
Il13ra1	BI081033	0.721	1.718	1.053	2.984	interleukin 13 receptor, alpha 1	Inflammation/macrophage
Irgm	NM_008326	1.949	1.131	1.409	1.129	immunity-related GTPase family, M	Inflammation/macrophage
Itgam	NM_008401	1.906	2.029	1.9	3.45	integrin alpha M	Inflammation/macrophage
Itgax	NM_021334	0.477	1.175	3.04	12.92	integrin alpha X	Inflammation/macrophage
Itgb2	NM_008404	1.062	2.231	2.165	7.905	integrin beta 2	Inflammation/macrophage
Itpr1	NM_010585	1.246	1.158	0.771	0.469	inositol 1,4,5-triphosphate receptor 1	Inflammation/macrophage
Ly86	NM_010745	1.297	1.96	1.398	3.742	lymphocyte antigen 86	Inflammation/macrophage
Map3k7	D76446	0.931	1.763	1.495	1.705	mitogen activated protein kinase kinase kinase 7	Inflammation/macrophage
Matn2	BB338441	0.967	1.504	1.48	2.065	matrilin 2	Inflammation/macrophage
Matn4	NM_013592	1.539	0.82	1.481	4.243	matrilin 4	Inflammation/macrophage
Mmp12	BC019135	0.166	1.175	3.518	42.56	matrix metallopeptidase 12	Inflammation/macrophage
Mpa2l	BG092512	0.442	1.332	2.18	2	macrophage activation 2 like	Inflammation/macrophage
Mpeg1	L20315	1.006	2.03	3.819	11.77	macrophage expressed gene 1	Inflammation/macrophage
Msr2	BC016551	1.452	1.369	1.836	10.57	macrophage scavenger receptor 2	Inflammation/macrophage
Myd88	BC005591	1.152	1.759	1.155	2.26	myeloid differentiation primary response gene 88	Inflammation/macrophage
Oasl2	BQ033138	1.283	1.602	1.237	1.921	2'-5' oligoadenylate synthetase-like 2	Inflammation/macrophage
Pkp3	AW475993	0.593	0.951	0.369	0.354	plakophilin 3	Inflammation/macrophage
Slc15a3	NM_023044	1.898	1.471	2.287	5.193	solute carrier family 15, member 3	Inflammation/macrophage
Spp1	NM_009263	0.784	1.923	1.858	3.535	secreted phosphoprotein 1	Inflammation/macrophage
Stag1	BQ174473	0.717	0.501	0.735	0.995	stromal antigen 1	Inflammation/macrophage
Tgfbr1	BM248342	0.722	1.453	1.562	3.029	transforming growth factor, beta receptor I	Inflammation/macrophage
Tgfbr2	BG793483	1.025	1.571	1.269	2.15	transforming growth factor, beta receptor II	Inflammation/macrophage
Tlr13	BI655907	1.088	1.673	1.557	3.471	toll-like receptor 13	Inflammation/macrophage
Tlr2	NM_011905	0.74	1.516	2.058	3.619	toll-like receptor 2	Inflammation/macrophage
Tlr3	NM_126166	0.986	0.945	1.205	2.011	toll-like receptor 3	Inflammation/macrophage
Tlr7	AY035889	2.063	0.959	2.71	20.47	toll-like receptor 7	Inflammation/macrophage
Tnc	NM_011607	1.169	0.733	0.75	0.34	tenascin C	Inflammation/macrophage
Tnfrsf1a	L26349	1.515	1.314	1.199	2.262	tumor necrosis factor receptor superfamily, member 1a	Inflammation/macrophage
Trem2	NM_031254	5.494	2.206	20.08	10.66	triggering receptor expressed on myeloid cells 2	Inflammation/macrophage
Trove2	BQ176653	0.501	0.832	2.193	1.392	TROVE domain family, member 2	Inflammation/macrophage
Tyrobp	NM_011662	1.812	2.732	2.874	14.4	TYRO protein tyrosine kinase binding protein	Inflammation/macrophage
Edg2	U70622	0.796	1.219	1.467	1.797	endothelial differentiation, lysophosphatidic acid G-protein-coupled receptor, 2	Myelination
Edg3	NM_010101	1.834	0.49	5.339	2.925	endothelial differentiation, sphingolipid G-protein-coupled receptor, 3	Myelination
Mbp	BB181247	0.73	0.502	2.605	1.008	myelin basic protein	Myelination
Qk	AW060288	0.608	1.102	1.615	1.505	quaking	Myelination
Sox11	BG072739	0.432	0.625	1.488	1.52	SRY-box containing gene 11	Myelination
Sox8	AV345303	2.894	1.795	0.777	1.385	SRY-box containing gene 8	Myelination
Dlgh1	BG144294	0.505	0.351	4.644	0.907	Discs, large homolog 1 (Drosophila)	Synapse vesicle
Dnm3	BB212531	0.635	1.162	1.344	1.597	dynamin 3	Synapse vesicle
Doc2b	BM117900	1.175	1.444	0.59	0.38	double C2, beta	Synapse vesicle
Gdi2	BB364558	0.717	0.69	1.933	1.004	Guanosine diphosphate (GDP) dissociation inhibitor 2	Synapse vesicle
Rab32	NM_026405	1.871	1.064	1.674	4.464	RAB32, member RAS oncogene family	Synapse vesicle
Rab39b	AK020665	0.511	0.957	1.51	1.462	RAB39B, member RAS oncogene family	Synapse vesicle
Rab40b	AV364488	1.553	1.44	1.143	1.742	Rab40b, member RAS oncogene family	Synapse vesicle
Rab5c	BC023027	1.888	0.412	1.62	4.23	RAB5C, member RAS oncogene family	Synapse vesicle
Rab7l1	BC016133	0.984	1.388	0.911	1.836	RAB7, member RAS oncogene family-like 1	Synapse vesicle
Stxbp6	BM218509	0.965	1.247	1.412	1.534	syntaxin binding protein 6 (amisyn)	Synapse vesicle
Syt4	AV336547	1.659	2.709	2.4	2.616	synaptotagmin IV	Synapse vesicle
Syt7	AV138438	1.331	1.32	0.831	0.449	Synaptotagmin VII	Synapse vesicle
Tuba8	NM_017379	1.176	1.387	0.697	0.349	tubulin, alpha 8	Synapse vesicle
Tubb6	NM_026473	1.319	2.706	1.217	4.652	tubulin, beta 6	Synapse vesicle
A330102K23Rik	BB182912	0.536	1.138	1.601	2.365	RIKEN cDNA A330102K23 gene	Cell death
Casp1	BC008152	1.962	1.583	1.042	2.45	caspase 1	Cell death
Casp12	NM_009808	0.639	1.421	1.363	2.28	caspase 12	Cell death
Casp3	D86352	1.109	1.78	1.266	2.404	caspase 3	Cell death
Cav2	NM_016900	0.67	2.03	1.743	3.226	caveolin 2	Cell death
Clec7a	NM_020008	0.712	2.242	5.551	23.81	C-type lectin domain family 7, member a	Cell death
Cntf	NM_053007	1.082	1.05	1.477	2.079	ciliary neurotrophic factor	Cell death
Elk1	AI385733	1.145	0.728	1.135	2.209	ELK1, member of ETS oncogene family	Cell death
Fcer1g	NM_010185	1.5	1.352	2.161	7.167	Fc receptor, IgE, high affinity I, gamma polypeptide	Cell death
Fcgr3	NM_010188	1.065	2.159	2.509	5.15	Fc receptor, IgG, low affinity III	Cell death
Foxo3a	NM_019740	1.366	2.559	1.824	4.796	forkhead box O3a	Cell death
Myd88	BC005591	1.152	1.759	1.155	2.26	myeloid differentiation primary response gene 88	Cell death
Pdcd10	AV094856	0.929	1.279	1.581	1.568	programmed cell death 10	Cell death
Pmaip1	NM_021451	0.517	1.934	1.097	1.809	phorbol-12-myristate-13-acetate-induced protein 1	Cell death
Pten	AA214868	0.555	1.068	2.007	1.566	phosphatase and tensin homolog	Cell death
Pycard	BG084230	2.489	2.292	1.662	3.812	PYD and CARD domain containing	Cell death
Stk17b	AV173139	1.276	1.499	0.723	0.586	serine/threonine kinase 17b (apoptosis-inducing)	Cell death
Sulf1	BB065799	1.033	1.193	1.281	2.335	sulfatase 1	Cell death
Tlr2	NM_011905	0.74	1.516	2.058	3.619	toll-like receptor 2	Cell death
Tnfrsf1a	L26349	1.515	1.314	1.199	2.262	tumor necrosis factor receptor superfamily, member 1a	Cell death
4933439C20Rik	BB006121	0.559	0.604	0.53	0.845	RIKEN cDNA 4933439C20 gene	Lipid metabolism
5730410E15Rik	BB298720	0.516	0.275	2.364	0.453	RIKEN cDNA 5730410E15 gene	Lipid metabolism
Acaa1a	NM_130864	2.878	1.999	1.084	1.749	acetyl-Coenzyme A acyltransferase 1A	Lipid metabolism
Anxa2	NM_007585	1.127	1.596	1.184	1.923	annexin A2	Lipid metabolism
Anxa3	AW702161	0.882	1.558	1.438	2.777	annexin A3	Lipid metabolism
Anxa4	BE628614	1.8	1.236	1.197	2.321	annexin A4	Lipid metabolism
Atp8a1	AW125445	0.452	0.408	2.008	1.296	ATPase, aminophospholipid transporter (APLT), class I, type 8A, member 1	Lipid metabolism
C1qb	BB111335	1.35	2.141	2.075	5.942	complement component 1, q subcomponent, beta polypeptide	Lipid metabolism
C1qc	NM_007574	1.594	3.409	3.115	13.44	complement component 1, q subcomponent, C chain	Lipid metabolism
Ccnd1	NM_007631	1.198	1.035	1.035	1.864	cyclin D1	Lipid metabolism
Cdc20	BB041150	1.419	2.47	0.651	0.344	cell division cycle 20 homolog (S. cerevisiae)	Lipid metabolism
Cdkn1b	NM_009875	0.595	0.96	0.965	1.752	cyclin-dependent kinase inhibitor 1B	Lipid metabolism
Cebpa	BC011118	1.551	1.711	0.913	3.656	CCAAT/enhancer binding protein (C/EBP), alpha	Lipid metabolism
Col4a3bp	BC016197	0.607	1.141	1.451	1.331	procollagen, type IV, alpha 3 (Goodpasture antigen) binding protein	Lipid metabolism
Doc2b	BM117900	1.175	1.444	0.59	0.38	double C2, beta	Lipid metabolism
Edg2	U70622	0.796	1.219	1.467	1.797	endothelial differentiation, lysophosphatidic acid G-protein-coupled receptor, 2	Lipid metabolism
Edg3	NM_010101	1.834	0.49	5.339	2.925	endothelial differentiation, sphingolipid G-protein-coupled receptor, 3	Lipid metabolism
Fabp5	BC002008	1.3	1.721	1.049	2.086	fatty acid binding protein 5, epidermal	Lipid metabolism
Fcer1g	NM_010185	1.5	1.352	2.161	7.167	Fc receptor, IgE, high affinity I, gamma polypeptide	Lipid metabolism
Foxp4	BQ286886	2.212	1.306	0.39	0.899	forkhead box P4	Lipid metabolism
Grn	BB000455	1.699	1.448	1.711	1.783	granulin	Lipid metabolism
Lpgat1	BE987427	0.555	1.385	1.738	1.385	lysophosphatidylglycerol acyltransferase 1	Lipid metabolism
Lpl	AK017272	1.381	1.406	1.424	1.953	lipoprotein lipase	Lipid metabolism
Prkcc	BM215011	4.859	1.403	0.459	0.401	protein kinase C, gamma	Lipid metabolism
Psap	BM212050	0.579	0.076	0.1	0.138	prosaposin	Lipid metabolism
Rbp1	NM_011254	1.585	1.991	1.153	2.046	retinol binding protein 1, cellular	Lipid metabolism
St8sia6	BB486599	0.644	1.106	2.265	1.64	ST8 alpha-N-acetyl-neuraminide alpha-2,8-sialyltransferase 6	Lipid metabolism
Trps1	BB483226	0.57	1.062	1.698	1.202	trichorhinophalangeal syndrome I (human)	Lipid metabolism
2610005L07Rik	AK012880	0.272	0.371	2.778	1.109	RIKEN cDNA 2610005L07 gene	ECM/adhesion
Adamts10	AW045948	1.352	1.256	0.88	1.177	a disintegrin-like and metallopeptidase (reprolysin type) with thrombospondin type 1 motif, 10	ECM/adhesion
Alcam	AV315205	0.574	1.182	1.755	1.691	activated leukocyte cell adhesion molecule	ECM/adhesion
Cd34	NM_133654	0.973	1.14	0.949	2.07	CD34 antigen	ECM/adhesion
Cd44	X66083	0.805	2.464	2.051	6.272	CD44 antigen	ECM/adhesion
Cd9	NM_007657	1.275	2.183	1.169	2.281	CD9 antigen	ECM/adhesion
Clec3b	NM_011606	0.402	0.311	0.358	0.319	C-type lectin domain family 3, member b	ECM/adhesion
Clec7a	NM_020008	0.712	2.242	5.551	23.81	C-type lectin domain family 7, member a	ECM/adhesion
Col18a1	D17546	1.359	1.274	0.633	0.508	procollagen, type XVIII, alpha 1	ECM/adhesion
Col4a5	BM250666	0.933	1.711	0.967	2.436	procollagen, type IV, alpha 5	ECM/adhesion
Col5a2	AV229424	1.452	2.672	1.65	1.82	procollagen, type V, alpha 2	ECM/adhesion
Col9a3	BG074456	1.326	1.426	0.823	0.682	procollagen, type IX, alpha 3	ECM/adhesion
Cpxm2	AF017639	1.27	1.182	1.043	4.166	carboxypeptidase X 2 (M14 family)	ECM/adhesion
Csf3r	NM_007782	1.466	1.478	2.651	4.9	colony stimulating factor 3 receptor (granulocyte)	ECM/adhesion
Cspg2	BM251152	1.093	0.0817	8.521	6.715	chondroitin sulfate proteoglycan 2	ECM/adhesion
Ctnna2	BB040120	1.876	24.24	21.92	8.744	Catenin (cadherin associated protein), alpha 2	ECM/adhesion
Dmp1	U65020	1.395	1.571	0.444	0.957	dentin matrix protein 1	ECM/adhesion
Efemp1	BC023060	1.01	1.716	1.563	1.978	epidermal growth factor-containing fibulin-like extracellular matrix protein 1	ECM/adhesion
F8a	BB274927	1.398	2.666	0.457	0.751	Factor 8-associated gene A	ECM/adhesion
Glycam1	M93428	0.851	0.316	10.28	14.38	glycosylation dependent cell adhesion molecule 1	ECM/adhesion
Gp1bb	NM_010327	1.705	1.449	0.678	0.518	glycoprotein Ib, beta polypeptide	ECM/adhesion
Gpnmb	NM_053110	0.429	0.897	4.695	24.3	glycoprotein (transmembrane) nmb	ECM/adhesion
Hpse	BG094050	0.85	1.658	2.353	9.422	Heparanase	ECM/adhesion
Hyal1	NM_008317	0.734	0.71	0.388	0.517	hyaluronoglucosaminidase 1	ECM/adhesion
Icam1	BC008626	0.942	1.511	1.713	3.616	intercellular adhesion molecule	ECM/adhesion
Itga6	BM935811	0.66	1.12	2.304	1.532	integrin alpha 6	ECM/adhesion
Itgam	NM_008401	1.906	2.029	1.9	3.45	integrin alpha M	ECM/adhesion
Itgax	NM_021334	0.477	1.175	3.04	12.92	integrin alpha X	ECM/adhesion
Itgb2	NM_008404	1.062	2.231	2.165	7.905	integrin beta 2	ECM/adhesion
Lama3	X84014	0.606	1.059	1.18	3.946	laminin, alpha 3	ECM/adhesion
Lgals1	AI642438	1.746	1.574	1.427	2.447	lectin, galactose binding, soluble 1	ECM/adhesion
Lgals3	X16834	1.457	2.371	3.155	21.27	lectin, galactose binding, soluble 3	ECM/adhesion
Lgals9	NM_010708	1.384	1.717	1.322	2.203	lectin, galactose binding, soluble 9	ECM/adhesion
Lpxn	BC026563	1.81	0.763	1.022	2.211	leupaxin	ECM/adhesion
Lrrtm1	BB269910	1.636	2.165	1.561	1.244	leucine rich repeat transmembrane neuronal 1	ECM/adhesion
Matn2	BB338441	0.967	1.504	1.48	2.065	matrilin 2	ECM/adhesion
Mmp12	BC019135	0.166	1.175	3.518	42.56	matrix metallopeptidase 12	ECM/adhesion
Mmp19	AF153199	1.697	0.401	3.539	33.2	matrix metallopeptidase 19	ECM/adhesion
Neo1	BB350308	0.609	0.646	0.374	0.226	neogenin	ECM/adhesion
Npnt	AA223007	1.225	2.941	1.068	2.348	nephronectin	ECM/adhesion
Nrp1	AK011144	0.923	1.199	1.284	2.789	neuropilin 1	ECM/adhesion
Pak3	BB468082	0.545	1.491	1.34	2.098	p21 (CDKN1A)-activated kinase 3	ECM/adhesion
Parvg	NM_022321	1.371	2.988	0.941	4.226	parvin, gamma	ECM/adhesion
Pcdh10	AV341417	0.91	1.551	2.373	1.202	protocadherin 10	ECM/adhesion
Pcdh7	BB197591	0.543	0.922	1.588	1.753	protocadherin 7	ECM/adhesion
Pcdhb12	NM_053137	1.628	2.485	1.47	1.252	protocadherin beta 12	ECM/adhesion
Pcdhb9	NM_053134	6.351	8.137	5.957	5.6	protocadherin beta 9	ECM/adhesion
Pgm5	BG967597	0.823	0.797	1.194	2.476	phosphoglucomutase 5	ECM/adhesion
Pkp3	AW475993	0.593	0.951	0.369	0.354	plakophilin 3	ECM/adhesion
Ptafr	AF004858	0.714	1.993	0.0719	0.755	platelet-activating factor receptor	ECM/adhesion
Pvrl3	NM_021495	0.927	0.729	1.263	1.522	poliovirus receptor-related 3	ECM/adhesion
Spp1	NM_009263	0.784	1.923	1.858	3.535	secreted phosphoprotein 1	ECM/adhesion
Tgfbi	NM_009369	1.766	2.338	0.808	1.665	transforming growth factor, beta induced	ECM/adhesion
Timp1	BC008107	1.404	1.176	2.079	5.563	tissue inhibitor of metalloproteinase 1	ECM/adhesion
Timp2	M93954	1.576	1.9	1.383	3.268	tissue inhibitor of metalloproteinase 2	ECM/adhesion
Capzb	U10406	1.607	0.774	1.669	1.993	capping protein (actin filament) muscle Z-line, beta	Cytoskeleton organization
Cebpa	BC011118	1.551	1.711	0.913	3.656	CCAAT/enhancer binding protein (C/EBP), alpha	Cytoskeleton organization
Clasp2	BB831639	0.664	1.045	0.419	0.678	CLIP associating protein 2	Cytoskeleton organization
Dctn3	NM_016890	1.67	2.024	1.192	1.483	dynactin 3	Cytoskeleton organization
Ebna1bp2	BB249696	1.773	2.547	0.305	0.432	EBNA1 binding protein 2	Cytoskeleton organization
Gfap	BB750040	1.606	1.075	4.27	7.065	glial fibrillary acidic protein	Cytoskeleton organization
Matn2	BB338441	0.967	1.504	1.48	2.065	matrilin 2	Cytoskeleton organization
Mtap2	BB189640	0.54	0.353	1.658	0.765	microtubule-associated protein 2	Cytoskeleton organization
Myh1	AJ002522	1.089	3.406	0.57	0.308	myosin, heavy polypeptide 1, skeletal muscle, adult	Cytoskeleton organization
Myo1f	AK021181	0.553	1.109	1.37	4.613	myosin IF	Cytoskeleton organization
Parvg	NM_022321	1.371	2.988	0.941	4.226	parvin, gamma	Cytoskeleton organization
Pkp3	AW475993	0.593	0.951	0.369	0.354	plakophilin 3	Cytoskeleton organization
Rab5c	BC023027	1.888	0.412	1.62	4.23	RAB5C, member RAS oncogene family	Cytoskeleton organization
Rhoj	AF309564	0.528	1.168	1.316	2.048	ras homolog gene family, member J	Cytoskeleton organization
Sdc4	BC005679	1.087	1.145	1.297	2.043	syndecan 4	Cytoskeleton organization
Spag5	X81633	1.902	1.103	0.72	0.553	sperm associated antigen 5	Cytoskeleton organization
Tnnt2	NM_011619	2.507	2.547	1.32	1.022	troponin T2, cardiac	Cytoskeleton organization
Tpm2	AK003186	1.946	1.612	0.409	0.406	tropomyosin 2, beta	Cytoskeleton organization
Tuba8	NM_017379	1.176	1.387	0.697	0.349	tubulin, alpha 8	Cytoskeleton organization
Tubb6	NM_026473	1.319	2.706	1.217	4.652	tubulin, beta 6	Cytoskeleton organization
Atp6v0d2	AV204216	0.492	1.72	1.737	11.68	ATPase, H+ transporting, lysosomal V0 subunit D2	Endosome/Lysosome
Cd68	BC021637	1.59	1.729	4.533	18.22	CD68 antigen	Endosome/Lysosome
Ctsc	NM_009982	1.603	1.746	1.387	2.074	cathepsin C	Endosome/Lysosome
Ctsd	NM_009983	1.54	1.248	1.328	3.062	cathepsin D	Endosome/Lysosome
Ctsh	BB542535	1.067	0.957	1.328	1.79	cathepsin H	Endosome/Lysosome
Ctss	NM_021281	1.653	1.311	1.808	4.356	cathepsin S	Endosome/Lysosome
Ctsz	NM_022325	1.478	1.322	1.647	3.527	cathepsin Z	Endosome/Lysosome
Gusb	NM_010368	1.546	1.419	1.569	3.289	glucuronidase, beta	Endosome/Lysosome
Hexa	U07631	1.047	1.295	1.474	2.273	hexosaminidase A	Endosome/Lysosome
Hexb	NM_010422	1.33	1.784	2.489	3.898	hexosaminidase B	Endosome/Lysosome
Lamp2	BB490768	0.897	1.654	0.95	2.112	lysosomal membrane glycoprotein 2	Endosome/Lysosome
Laptm5	BB218107	2.12	1.765	1.771	3.498	lysosomal-associated protein transmembrane 5	Endosome/Lysosome
Man2b1	BC005430	1.73	1.404	1.351	3.069	mannosidase 2, alpha B1	Endosome/Lysosome
Psap	BM212050	0.579	0.076	0.1	0.138	prosaposin	Endosome/Lysosome
Rab5c	BC023027	1.888	0.412	1.62	4.23	RAB5C, member RAS oncogene family	Endosome/Lysosome
Syt7	AV138438	1.331	1.32	0.831	0.449	Synaptotagmin VII	Endosome/Lysosome
Tpd52l1	NM_009413	1.717	3.435	2.617	2.709	tumor protein D52-like 1	Endosome/Lysosome
Angpt1	BB453314	0.816	1.274	1.129	2.359	angiopoietin 1	Signal transduction
B2m	AI099111	1.152	1.694	1.221	2.721	beta-2 microglobulin	Signal transduction
C3	K02782	1.505	8.067	0.634	12.93	complement component 3	Signal transduction
C3ar1	BB333624	1.314	0.731	4.701	8.804	complement component 3a receptor 1	Signal transduction
C4b	NM_009780	1.089	1.226	3.773	10.14	complement component 4B (Childo blood group)	Signal transduction
Casp3	D86352	1.109	1.78	1.266	2.404	caspase 3	Signal transduction
Ccrl1	AF306532	2.086	1.91	3.231	3.873	chemokine (C-C motif) receptor-like 1	Signal transduction
Cd109	AV246882	1.061	2.688	1.627	8.409	CD109 antigen	Signal transduction
Cd300d	AF251705	0.865	1.235	1.07	5.723	Cd300D antigen	Signal transduction
Cd44	X66083	0.805	2.464	2.051	6.272	CD44 antigen	Signal transduction
Cd86	NM_019388	1.005	0.844	2.523	4.319	CD86 antigen	Signal transduction
Cdc20	BB041150	1.419	2.47	0.651	0.344	cell division cycle 20 homolog (S. cerevisiae)	Signal transduction
Cfi	NM_007686	0.635	0.9	1.387	1.882	complement component factor i	Signal transduction
Clec7a	NM_020008	0.712	2.242	5.551	23.81	C-type lectin domain family 7, member a	Signal transduction
Cmya5	AK010194	1.285	0.775	0.57	0.467	cardiomyopathy associated 5	Signal transduction
Cntfr	AK015675	3.431	1.22	1.141	2.569	ciliary neurotrophic factor receptor	Signal transduction
Csf1r	AK004947	1.307	1.367	1.183	2.612	colony stimulating factor 1 receptor	Signal transduction
Csf2rb1	BB769628	1.19	1.655	1.868	3.264	colony stimulating factor 2 receptor, beta 1, low-affinity (granulocyte-macrophage)	Signal transduction
Csf2rb2	NM_007781	0.613	1.179	2.238	4.061	colony stimulating factor 2 receptor, beta 2, low-affinity (granulocyte-macrophage)	Signal transduction
Csf3r	NM_007782	1.466	1.478	2.651	4.9	colony stimulating factor 3 receptor (granulocyte)	Signal transduction
Csnk2a1	BB283759	0.462	0.819	2.455	1.672	casein kinase 2, alpha 1 polypeptide	Signal transduction
Cspg2	BM251152	1.093	0.0817	8.521	6.715	chondroitin sulfate proteoglycan 2	Signal transduction
Cx3cr1	BC012653	1.227	1.162	2.961	2.425	chemokine (C-X3-C) receptor 1	Signal transduction
Cxcr4	D87747	1.553	1.807	0.9	2.4	chemokine (C-X-C motif) receptor 4	Signal transduction
Dner	BB038556	1.29	1.291	0.717	0.629	delta/notch-like EGF-related receptor	Signal transduction
Doc2b	BM117900	1.175	1.444	0.59	0.38	double C2, beta	Signal transduction
Ebf2	U71189	1.496	0.96	0.755	0.366	early B-cell factor 2	Signal transduction
Ebi2	BM242490	2.202	1.542	0.719	2.762	Epstein-Barr virus induced gene 2	Signal transduction
Edg2	U70622	0.796	1.219	1.467	1.797	endothelial differentiation, lysophosphatidic acid G-protein-coupled receptor, 2	Signal transduction
Edg3	NM_010101	1.834	0.49	5.339	2.925	endothelial differentiation, sphingolipid G-protein-coupled receptor, 3	Signal transduction
Emr1	U66888	0.856	1.455	1.755	2.835	EGF-like module containing, mucin-like, hormone receptor-like sequence 1	Signal transduction
Eps8l2	NM_133191	1.163	1.276	0.688	0.377	EPS8-like 2	Signal transduction
Fcer1g	NM_010185	1.5	1.352	2.161	7.167	Fc receptor, IgE, high affinity I, gamma polypeptide	Signal transduction
Fcgr1	AF143181	1.434	1.12	2.322	2.798	Fc receptor, IgG, high affinity I	Signal transduction
Fcgr2b	BM224327	1.457	1.419	1.593	5.087	Fc receptor, IgG, low affinity IIb	Signal transduction
Fcgr3	NM_010188	1.065	2.159	2.509	5.15	Fc receptor, IgG, low affinity III	Signal transduction
Fgf1	AI649186	1.894	4.553	3.466	6.327	fibroblast growth factor 1	Signal transduction
Fgf11	AW488620	0.763	0.74	0.605	0.906	fibroblast growth factor 11	Signal transduction
Fgf7	BB791906	1.429	1.478	0.926	0.31	fibroblast growth factor 7	Signal transduction
Flt3	NM_010229	1.94	1.184	1.22	1.001	FMS-like tyrosine kinase 3	Signal transduction
Fndc3b	AK005500	0.84	1.07	1.503	1.14	fibronectin type III domain containing 3B	Signal transduction
Gabra3	NM_008067	1.386	1.056	1.232	1.848	gamma-aminobutyric acid (GABA-A) receptor, subunit alpha 3	Signal transduction
Gabra4	AK013727	0.492	0.738	1.724	1.82	gamma-aminobutyric acid (GABA-A) receptor, subunit alpha 4	Signal transduction
Gfra1	BE534815	1.481	1.23	1.766	1.823	glial cell line derived neurotrophic factor family receptor alpha 1	Signal transduction
Ghr	NM_010284	0.774	1.146	1.144	1.737	growth hormone receptor	Signal transduction
Gna13	BI662324	0.715	1.01	1.329	1.896	guanine nucleotide binding protein, alpha 13	Signal transduction
Gng13	AB030194	1.536	1.625	0.622	0.461	guanine nucleotide binding protein 13, gamma	Signal transduction
Gp1bb	NM_010327	1.705	1.449	0.678	0.518	glycoprotein Ib, beta polypeptide	Signal transduction
Gp49a	U05264	1.22	0.911	2.544	18.42	glycoprotein 49 A	Signal transduction
Gpr34	NM_011823	0.782	1.725	2.162	3.61	G protein-coupled receptor 34	Signal transduction
Gpr65	NM_008152	0.391	3.224	1.666	5.832	G-protein coupled receptor 65	Signal transduction
Grik1	X66118	0.885	0.959	0.789	0.421	glutamate receptor, ionotropic, kainate 1	Signal transduction
Grm5	AV334671	0.514	2.247	2.491	2.041	glutamate receptor, metabotropic 5	Signal transduction
Gtl2	AV015833	0.663	0.409	1.437	0.473	GTL2, imprinted maternally expressed untranslated mRNA	Signal transduction
H2-T23	NM_010398	1.067	2.89	1.01	1.71	histocompatibility 2, T region locus 23	Signal transduction
Homer3	BC005773	1.006	1.548	0.389	0.758	homer homolog 3 (Drosophila)	Signal transduction
Htr2c	BQ174268	0.97	2.204	1.812	1.583	5-hydroxytryptamine (serotonin) receptor 2C	Signal transduction
Il10rb	NM_008349	1.073	1.593	1.125	2.003	interleukin 10 receptor, beta	Signal transduction
Il13ra1	BI081033	0.721	1.718	1.053	2.984	interleukin 13 receptor, alpha 1	Signal transduction
Itga6	BM935811	0.66	1.12	2.304	1.532	integrin alpha 6	Signal transduction
Itgam	NM_008401	1.906	2.029	1.9	3.45	integrin alpha M	Signal transduction
Itgax	NM_021334	0.477	1.175	3.04	12.92	integrin alpha X	Signal transduction
Itgb2	NM_008404	1.062	2.231	2.165	7.905	integrin beta 2	Signal transduction
Itpr1	NM_010585	1.246	1.158	0.771	0.469	inositol 1,4,5-triphosphate receptor 1	Signal transduction
Lat2	AF257136	0.968	4.709	1.045	1.578	linker for activation of T cells family, member 2	Signal transduction
Lgals3bp	NM_011150	1.541	1.456	1.742	5.169	lectin, galactoside-binding, soluble, 3 binding protein	Signal transduction
LOC676300	AV337396	0.724	0.896	0.436	0.375	similar to leucine-rich repeat-containing G protein-coupled receptor 6 isoform 1	Signal transduction
Lphn3	AV365231	0.501	0.389	4.934	0.652	Latrophilin 3	Signal transduction
Map3k7	D76446	0.931	1.763	1.495	1.705	mitogen activated protein kinase kinase kinase 7	Signal transduction
Ms4a11	NM_026835	0.838	1.614	3.207	10.26	membrane-spanning 4-domains, subfamily A, member 11	Signal transduction
Ms4a6b	NM_027209	0.746	1.746	0.811	3.997	membrane-spanning 4-domains, subfamily A, member 6B	Signal transduction
Ms4a6d	NM_026835	1.633	1.225	1.285	6.701	membrane-spanning 4-domains, subfamily A, member 6D	Signal transduction
Ms4a7	BC024402	1.123	1.078	1.467	19.42	membrane-spanning 4-domains, subfamily A, member 7	Signal transduction
Msr2	BC016551	1.452	1.369	1.836	10.57	macrophage scavenger receptor 2	Signal transduction
Myd88	BC005591	1.152	1.759	1.155	2.26	myeloid differentiation primary response gene 88	Signal transduction
Myoc	AW125804	0.664	1.553	2.083	1.81	myocilin	Signal transduction
Narg1	BG067031	0.951	0.869	1.63	1.184	NMDA receptor-regulated gene 1	Signal transduction
Nbeal1	BB223743	0.382	0.678	2.63	0.755	neurobeachin like 1	Signal transduction
Neo1	BB350308	0.609	0.646	0.374	0.226	neogenin	Signal transduction
Neto1	AV346211	1.011	1.462	1.788	1.659	neuropilin (NRP) and tolloid (TLL)-like 1	Signal transduction
Nmur1	NM_010341	1.246	1.152	0.807	0.583	neuromedin U receptor 1	Signal transduction
Npy5r	NM_016708	1.851	1.992	1.148	2.121	neuropeptide Y receptor Y5	Signal transduction
Nrip1	NM_008735	0.626	0.921	1.913	1.648	nuclear receptor interacting protein 1	Signal transduction
Nrp1	AK011144	0.923	1.199	1.284	2.789	neuropilin 1	Signal transduction
Nxph1	BQ042959	0.738	1.626	1.198	1.74	neurexophilin 1	Signal transduction
Osmr	AB015978	0.843	0.509	1.112	6	oncostatin M receptor	Signal transduction
P2ry12	AK013804	1.368	1.838	1.78	1.899	purinergic receptor P2Y, G-protein coupled 12	Signal transduction
P2ry13	AK008013	1.402	1.035	1.255	2.561	purinergic receptor P2Y, G-protein coupled 13	Signal transduction
P2ry5	AK008952	0.951	1.251	1.049	1.601	purinergic receptor P2Y, G-protein coupled, 5	Signal transduction
P2ry6	BC027331	1.973	1.507	1.439	3.599	pyrimidinergic receptor P2Y, G-protein coupled, 6	Signal transduction
Pdgfc	NM_019971	1.004	1.805	1.069	1.869	platelet-derived growth factor, C polypeptide	Signal transduction
Pex2	BB428358	1.921	0.495	1.253	3.006	peroxin 2	Signal transduction
Pik3ap1	BI684288	0.778	1.098	1.122	2.175	phosphoinositide-3-kinase adaptor protein 1	Signal transduction
Pik3cd	BB207248	1.025	2.901	0.645	0.575	phosphatidylinositol 3-kinase catalytic delta polypeptide	Signal transduction
Pik3r1	M60651	0.345	0.953	1.518	1.741	phosphatidylinositol 3-kinase, regulatory subunit, polypeptide 1 (p85 alpha)	Signal transduction
Pik3r4	BC017537	3.368	2.684	2.183	2.7	phosphatidylinositol 3 kinase, regulatory subunit, polypeptide 4, p150	Signal transduction
Pip5k2b	AI447325	16.61	55.42	109.1	19.33	Phosphatidylinositol-4-phosphate 5-kinase, type II, beta	Signal transduction
Pkp3	AW475993	0.593	0.951	0.369	0.354	plakophilin 3	Signal transduction
Plek	AF181829	1.255	1.464	1.714	4.107	pleckstrin	Signal transduction
Ppm1l	BB308836	0.566	0.638	1.541	1.421	protein phosphatase 1 (formerly 2C)-like	Signal transduction
Ptafr	AF004858	0.714	1.993	0.0719	0.755	platelet-activating factor receptor	Signal transduction
Pvrl3	NM_021495	0.927	0.729	1.263	1.522	poliovirus receptor-related 3	Signal transduction
Rassf3	BB703307	1.095	0.877	0.963	1.655	Ras association (RalGDS/AF-6) domain family 3	Signal transduction
Rgs2	AF215668	1.138	1.91	1.257	1.771	regulator of G-protein signaling 2	Signal transduction
Rgs5	BF585144	0.368	0.97	2.426	1.314	regulator of G-protein signaling 5	Signal transduction
Rgs8	AK018337	0.798	1.009	0.651	0.494	regulator of G-protein signaling 8	Signal transduction
Rorb	BB751387	0.355	0.803	4.466	1.367	RAR-related orphan receptor beta	Signal transduction
Ryr1	X83932	1.269	0.498	0.824	0.265	ryanodine receptor 1, skeletal muscle	Signal transduction
Samsn1	NM_023380	1.158	0.868	1.111	2.448	SAM domain, SH3 domain and nuclear localization signals, 1	Signal transduction
Sema4g	NM_011976	1.421	0.868	0.446	0.844	sema domain, immunoglobulin domain (Ig), transmembrane domain (TM) and short cytoplasmic domain, (semaphorin) 4G	Signal transduction
Slc15a3	NM_023044	1.898	1.471	2.287	5.193	solute carrier family 15, member 3	Signal transduction
Slc20a1	BB465699	0.579	0.43	2.072	0.922	solute carrier family 20, member 1	Signal transduction
Srprb	NM_009275	0.921	0.686	0.438	0.715	signal recognition particle receptor, B subunit	Signal transduction
Stac	NM_016853	0.888	1.224	0.639	0.565	src homology three (SH3) and cysteine rich domain	Signal transduction
Syt4	AV336547	1.659	2.709	2.4	2.616	synaptotagmin IV	Signal transduction
Tdgf1	AV294613	4.774	3.258	5.74	4.985	teratocarcinoma-derived growth factor	Signal transduction
Tgfbr1	BM248342	0.722	1.453	1.562	3.029	transforming growth factor, beta receptor I	Signal transduction
Tgfbr2	BG793483	1.025	1.571	1.269	2.15	transforming growth factor, beta receptor II	Signal transduction
Tlr13	BI655907	1.088	1.673	1.557	3.471	toll-like receptor 13	Signal transduction
Tlr2	NM_011905	0.74	1.516	2.058	3.619	toll-like receptor 2	Signal transduction
Tlr3	NM_126166	0.986	0.945	1.205	2.011	toll-like receptor 3	Signal transduction
Tlr7	AY035889	2.063	0.959	2.71	20.47	toll-like receptor 7	Signal transduction
Tnfrsf1a	L26349	1.515	1.314	1.199	2.262	tumor necrosis factor receptor superfamily, member 1a	Signal transduction
Trem2	NM_031254	5.494	2.206	20.08	10.66	triggering receptor expressed on myeloid cells 2	Signal transduction
Trim30	AF220015	0.59	0.931	1.188	2.505	tripartite motif protein 30	Signal transduction
Trpc3	NM_019510	0.849	1.098	0.582	0.49	transient receptor potential cation channel, subfamily C, member 3	Signal transduction
Trpc5	AF029983	0.386	0.793	1.904	1.105	transient receptor potential cation channel, subfamily C, member 5	Signal transduction
Uty	BB742957	1.681	0.805	1.168	2.032	ubiquitously transcribed tetratricopeptide repeat gene, Y chromosome	Signal transduction
Wdr68	BG075928	0.529	0.635	3.591	1.328	WD repeat domain 68	Signal transduction
Wif1	BC004048	1.648	0.947	0.415	0.586	Wnt inhibitory factor 1	Signal transduction
Wnt5a	BC018425	0.769	0.982	1.209	1.791	wingless-related MMTV integration site 5A	Signal transduction
1110033M05Rik	BM220862	0.901	0.314	4.809	0.561	RIKEN cDNA 1110033M05 gene	Transcription
4933439C20Rik	BB006121	0.559	0.604	0.53	0.845	RIKEN cDNA 4933439C20 gene	Transcription
9030612M13Rik	BB008634	0.558	0.655	2.246	0.979	RIKEN cDNA 9030612M13 gene	Transcription
A630033E08Rik	BB391874	0.574	0.411	1.904	1.423	RIKEN cDNA A630033E08 gene	Transcription
Angpt1	BB453314	0.816	1.274	1.129	2.359	angiopoietin 1	Transcription
Atf3	BC019946	0.437	2.276	1.929	4.251	activating transcription factor 3	Transcription
Atp7a	U03434	0.7	0.866	2.036	1.089	ATPase, Cu++ transporting, alpha polypeptide	Transcription
Atp8a1	AW125445	0.452	0.408	2.008	1.296	ATPase, aminophospholipid transporter (APLT), class I, type 8A, member 1	Transcription
Atrx	BB825830	0.685	1.442	2.369	1.892	alpha thalassemia/mental retardation syndrome X-linked homolog (human)	Transcription
Basp1	AK011545	1.083	2.587	1.652	2.261	brain abundant, membrane attached signal protein 1	Transcription
Bcl11a	BB772866	1.613	2.234	0.618	0.597	B-cell CLL/lymphoma 11A (zinc finger protein)	Transcription
C130037N17Rik	BB496379	0.485	0.727	1.296	1.383	RIKEN cDNA C130037N17 gene	Transcription
Car8	BB125515	3.726	9.304	3.937	2.325	carbonic anhydrase 8	Transcription
Cebpa	BC011118	1.551	1.711	0.913	3.656	CCAAT/enhancer binding protein (C/EBP), alpha	Transcription
Cebpd	BB831146	1.003	2.366	1.588	2.165	CCAAT/enhancer binding protein (C/EBP), delta	Transcription
Cnbp	BM237919	0.462	0.705	1.841	1.384	cellular nucleic acid binding protein	Transcription
Cntf	NM_053007	1.082	1.05	1.477	2.079	ciliary neurotrophic factor	Transcription
Col5a2	AV229424	1.452	2.672	1.65	1.82	procollagen, type V, alpha 2	Transcription
Crim1	AK018666	0.699	0.992	1.699	1.304	cysteine rich transmembrane BMP regulator 1 (chordin like)	Transcription
Csf1	BM233698	2.167	1.122	1.248	2.023	colony stimulating factor 1 (macrophage)	Transcription
Csf1r	AK004947	1.307	1.367	1.183	2.612	colony stimulating factor 1 receptor	Transcription
D030022P06Rik	BB228771	0.227	0.25	2.909	1.2	RIKEN cDNA D030022P06 gene	Transcription
Ddx3y	AA210261	2.58	1.137	2.325	2.049	DEAD (Asp-Glu-Ala-Asp) box polypeptide 3, Y-linked	Transcription
Ddx54	AV318690	2.179	1.973	0.382	0.582	DEAD (Asp-Glu-Ala-Asp) box polypeptide 54	Transcription
Ddx6	BC021452	0.45	1.757	2.367	1.665	DEAD (Asp-Glu-Ala-Asp) box polypeptide 6	Transcription
Dhx30	BB105391	5.126	3.243	2.867	2.447	DEAH (Asp-Glu-Ala-His) box polypeptide 30	Transcription
Dhx36	C76277	0.71	1.044	1.583	1.316	DEAH (Asp-Glu-Ala-His) box polypeptide 36	Transcription
Ebf2	U71189	1.496	0.96	0.755	0.366	early B-cell factor 2	Transcription
Efemp1	BC023060	1.01	1.716	1.563	1.978	epidermal growth factor-containing fibulin-like extracellular matrix protein 1	Transcription
Egr3	AV346607	0.976	2.491	1.267	3.024	early growth response 3	Transcription
Elf1	NM_007920	1.191	1.479	0.855	1.621	E74-like factor 1	Transcription
Elk1	AI385733	1.145	0.728	1.135	2.209	ELK1, member of ETS oncogene family	Transcription
Enpp1	C76301	1.309	1.564	1.334	2.119	ectonucleotide pyrophosphatase/phosphodiesterase 1	Transcription
Eps8l2	NM_133191	1.163	1.276	0.688	0.377	EPS8-like 2	Transcription
Eya4	BB363812	0.585	1.141	2.045	1.85	eyes absent 4 homolog (Drosophila)	Transcription
Fgf1	AI649186	1.894	4.553	3.466	6.327	fibroblast growth factor 1	Transcription
Fgf11	AW488620	0.763	0.74	0.605	0.906	fibroblast growth factor 11	Transcription
Fgf7	BB791906	1.429	1.478	0.926	0.31	fibroblast growth factor 7	Transcription
Fli1	BB138212	1.111	1.619	1.217	1.726	Friend leukemia integration 1	Transcription
Flt3	NM_010229	1.94	1.184	1.22	1.001	FMS-like tyrosine kinase 3	Transcription
Fos	AV026617	1.437	0.951	4.554	0.963	FBJ osteosarcoma oncogene	Transcription
Foxo3a	NM_019740	1.366	2.559	1.824	4.796	forkhead box O3a	Transcription
Foxp4	BQ286886	2.212	1.306	0.39	0.899	forkhead box P4	Transcription
Fut9	BB484070	0.214	0.536	3.515	1.463	fucosyltransferase 9	Transcription
Gng13	AB030194	1.536	1.625	0.622	0.461	guanine nucleotide binding protein 13, gamma	Transcription
Hdac2	BB461532	0.498	0.42	3.112	1.028	histone deacetylase 2	Transcription
Hes3	NM_008237	3.966	1.332	0.899	0.194	hairy and enhancer of split 3 (Drosophila)	Transcription
Hipk1	BB205419	0.796	0.507	1.363	1.157	Homeodomain interacting protein kinase 1	Transcription
Hnrpu	BB200448	0.177	0.178	1.398	0.502	Heterogeneous nuclear ribonucleoprotein U	Transcription
Id3	NM_008321	1.376	1.445	1.196	1.883	inhibitor of DNA binding 3	Transcription
Ifih1	AY075132	1.387	1.085	1.686	1.811	interferon induced with helicase C domain 1	Transcription
Inoc1	BM238259	1.003	0.61	1.394	2.034	INO80 complex homolog 1 (S. cerevisiae)	Transcription
Inpp5a	BB307136	1.073	1.112	0.621	0.664	inositol polyphosphate-5-phosphatase A	Transcription
Irf8	BG069095	0.973	1.737	0.873	3.099	interferon regulatory factor 8	Transcription
Isgf3g	NM_008394	1.97	1.134	1.414	1.491	interferon dependent positive acting transcription factor 3 gamma	Transcription
Kcng4	AK015001	0.448	1.099	0.445	0.607	potassium voltage-gated channel, subfamily G, member 4	Transcription
Klf4	BG069413	0.997	2.289	1.472	1.669	Kruppel-like factor 4 (gut)	Transcription
Klf6	AV025472	0.846	1.854	1.264	2.297	Kruppel-like factor 6	Transcription
Klf7	BB211886	0.341	0.157	0.864	0.358	Kruppel-like factor 7 (ubiquitous)	Transcription
Klhl24	BM124262	0.522	0.481	1.999	1.234	kelch-like 24 (Drosophila)	Transcription
Klhl6	BM247104	2.3	1.604	1.097	4.965	kelch-like 6 (Drosophila)	Transcription
Lass6	AW550676	0.712	0.177	2.451	0.935	Longevity assurance homolog 6 (S. cerevisiae)	Transcription
Ldb2	BB097063	1.198	7.717	0.75	1.229	LIM domain binding 2	Transcription
Lhx1	AV335209	1.394	1.309	0.596	0.551	LIM homeobox protein 1	Transcription
Lhx2	NM_010710	1.7	1.657	0.978	1.438	LIM homeobox protein 2	Transcription
Lhx5	NM_008499	1.555	1.34	0.606	0.733	LIM homeobox protein 5	Transcription
Lmo3	BQ043839	1.241	1.207	1.993	1.489	LIM domain only 3	Transcription
Lpgat1	BE987427	0.555	1.385	1.738	1.385	lysophosphatidylglycerol acyltransferase 1	Transcription
Mafb	AW412521	1.184	1.92	1.003	2.92	v-maf musculoaponeurotic fibrosarcoma oncogene family, protein B (avian)	Transcription
Man2b1	BC005430	1.73	1.404	1.351	3.069	mannosidase 2, alpha B1	Transcription
Maoa	AV356118	0.811	0.95	2.022	1.873	monoamine oxidase A	Transcription
Map3k7	D76446	0.931	1.763	1.495	1.705	mitogen activated protein kinase kinase kinase 7	Transcription
Mef2c	BB280300	0.657	0.774	1.132	1.471	myocyte enhancer factor 2C	Transcription
Mrg1	BB207647	0.92	1.757	1.367	1.611	myeloid ecotropic viral integration site-related gene 1	Transcription
Msi2	BI696168	0.418	1.289	1.616	1.617	Musashi homolog 2 (Drosophila)	Transcription
Ncor1	AV325208	0.677	1.331	1.161	2.132	nuclear receptor co-repressor 1	Transcription
Neo1	BB350308	0.609	0.646	0.374	0.226	neogenin	Transcription
Neurod6	NM_009717	1.382	2.646	1.037	1.656	neurogenic differentiation 6	Transcription
Nfia	AF326553	0.318	0.204	0.389	0.417	nuclear factor I/A	Transcription
Npas2	BG070037	1.314	1.953	1.176	2.141	neuronal PAS domain protein 2	Transcription
Nrip1	NM_008735	0.626	0.921	1.913	1.648	nuclear receptor interacting protein 1	Transcription
Nudt6	BB043522	0.842	0.867	0.878	1.653	nudix (nucleoside diphosphate linked moiety X)-type motif 6	Transcription
P2ry12	AK013804	1.368	1.838	1.78	1.899	purinergic receptor P2Y, G-protein coupled 12	Transcription
Papola	U58135	0.649	0.956	1.633	0.94	poly (A) polymerase alpha	Transcription
Pdgfc	NM_019971	1.004	1.805	1.069	1.869	platelet-derived growth factor, C polypeptide	Transcription
Pgm5	BG967597	0.823	0.797	1.194	2.476	phosphoglucomutase 5	Transcription
Phf20l1	AV349060	0.278	0.353	2.562	0.426	PHD finger protein 20-like 1	Transcription
Phr1	BM238052	0.33	0.156	2.186	0.346	Pam, highwire, rpm 1	Transcription
Pik3r1	M60651	0.345	0.953	1.518	1.741	phosphatidylinositol 3-kinase, regulatory subunit, polypeptide 1 (p85 alpha)	Transcription
Pip5k2b	AI447325	16.61	55.42	109.1	19.33	Phosphatidylinositol-4-phosphate 5-kinase, type II, beta	Transcription
Prkrir	BF457576	0.721	1.51	1.034	1.861	protein-kinase, interferon-inducible double stranded RNA dependent inhibitor, repressor of (P58 repressor)	Transcription
Prox1	BB357661	0.881	0.513	3.243	1.536	prospero-related homeobox 1	Transcription
Prrx2	AK019971	1.315	1.533	2.222	2.807	paired related homeobox 2	Transcription
Rab39b	AK020665	0.511	0.957	1.51	1.462	RAB39B, member RAS oncogene family	Transcription
Rab5c	BC023027	1.888	0.412	1.62	4.23	RAB5C, member RAS oncogene family	Transcription
Rnf11	BI150320	0.696	1.28	1.132	2.177	ring finger protein 11	Transcription
Rnf138	NM_019706	0.529	1.18	1.495	1.319	ring finger protein 138	Transcription
Rorb	BB751387	0.355	0.803	4.466	1.367	RAR-related orphan receptor beta	Transcription
S100a6	NM_011313	1.834	1.468	0.859	3.011	S100 calcium binding protein A6 (calcyclin)	Transcription
Sep10	BG063199	0.993	1.224	1.18	1.846	septin 10	Transcription
Sfpi1	NM_011355	1.872	0.895	0.693	2.145	SFFV proviral integration 1	Transcription
Smarcc1	BI558117	1.657	1.25	1.403	1.709	SWI/SNF related, matrix associated, actin dependent regulator of chromatin, subfamily c, member 1	Transcription
Sox11	BG072739	0.432	0.625	1.488	1.52	SRY-box containing gene 11	Transcription
Sox8	AV345303	2.894	1.795	0.777	1.385	SRY-box containing gene 8	Transcription
Stac	NM_016853	0.888	1.224	0.639	0.565	src homology three (SH3) and cysteine rich domain	Transcription
Tal1	NM_011527	1.031	5.093	0.977	1.404	T-cell acute lymphocytic leukemia 1	Transcription
Tdgf1	AV294613	4.774	3.258	5.74	4.985	teratocarcinoma-derived growth factor	Transcription
Tgfbi	NM_009369	1.766	2.338	0.808	1.665	transforming growth factor, beta induced	Transcription
Tgfbr1	BM248342	0.722	1.453	1.562	3.029	transforming growth factor, beta receptor I	Transcription
Tgfbr2	BG793483	1.025	1.571	1.269	2.15	transforming growth factor, beta receptor II	Transcription
Tiparp	BB707122	0.658	1.105	1.554	1.503	TCDD-inducible poly(ADP-ribose) polymerase	Transcription
Tnrc9	BM119957	1.134	1.895	1.9	1.546	trinucleotide repeat containing 9	Transcription
Tpr	AW554765	0.495	0.746	2.048	1.085	translocated promoter region	Transcription
Trim30	AF220015	0.59	0.931	1.188	2.505	tripartite motif protein 30	Transcription
Trim62	BB131288	0.312	3.206	0.818	0.966	tripartite motif-containing 62	Transcription
Trpc3	NM_019510	0.849	1.098	0.582	0.49	transient receptor potential cation channel, subfamily C, member 3	Transcription
Trpc5	AF029983	0.386	0.793	1.904	1.105	transient receptor potential cation channel, subfamily C, member 5	Transcription
Trps1	BB483226	0.57	1.062	1.698	1.202	trichorhinophalangeal syndrome I (human)	Transcription
Ttc3	BM116591	0.527	0.27	2.329	0.936	tetratricopeptide repeat domain 3	Transcription
Uty	BB742957	1.681	0.805	1.168	2.032	ubiquitously transcribed tetratricopeptide repeat gene, Y chromosome	Transcription
Wnt5a	BC018425	0.769	0.982	1.209	1.791	wingless-related MMTV integration site 5A	Transcription
Wwtr1	BG066193	0.472	0.677	2.085	1.704	WW domain containing transcription regulator 1	Transcription
Zbtb33	BB146985	0.817	1.381	1.182	1.426	zinc finger and BTB domain containing 33	Transcription
Zdhhc14	AV361868	0.946	1.432	0.814	0.516	zinc finger, DHHC domain containing 14	Transcription
Zdhhc20	BB655693	0.742	0.681	1.842	0.948	zinc finger, DHHC domain containing 20	Transcription
Zfa	BB559637	0.801	2.163	0.797	0.33	zinc finger protein, autosomal	Transcription
Zfp148	X98096	0.663	0.814	1.879	1.449	zinc finger protein 148	Transcription
Zfp191	BB579760	0.519	1.292	1.61	1.535	zinc finger protein 191	Transcription
Zfp367	BE629588	0.6	1.305	1.218	1.412	zinc finger protein 367	Transcription
Zfp37	NM_009554	0.923	1.16	1.559	1.429	zinc finger protein 37	Transcription
Zfp422-rs1	BM227942	0.684	1.07	2.132	1.3	zinc finger protein 422, related sequence 1	Transcription
Zfp458	AV276001	0.54	0.573	2.845	1.054	zinc finger protein 458	Transcription
Zfp97	NM_011765	0.792	1.484	1.557	2.371	zinc finger protein 97	Transcription
Zmynd11	BB451412	0.539	0.243	1.446	0.633	Zinc finger, MYND domain containing 11	Transcription
4930503B16Rik	BB615400	0.902	3.425	0.593	2.974	RIKEN cDNA 4930503B16 gene	Transport
Abca1	BB144704	1.301	1.83	1.24	2.001	ATP-binding cassette, sub-family A (ABC1), member 1	Transport
Afp	NM_007423	5.387	1.803	1.345	3.293	alpha fetoprotein	Transport
Aldh7a1	BC012407	1.626	2.168	1.354	2.174	aldehyde dehydrogenase family 7, member A1	Transport
Ankrd13c	BI794218	1.29	3.755	0.905	1.859	ankyrin repeat domain 13c	Transport
Aqp4	AW489155	1.342	2.257	1.575	2.988	aquaporin 4	Transport
Atp2a3	NM_016745	1.221	1.519	0.509	0.43	ATPase, Ca++ transporting, ubiquitous	Transport
Atp6v0d2	AV204216	0.492	1.72	1.737	11.68	ATPase, H+ transporting, lysosomal V0 subunit D2	Transport
Atp7a	U03434	0.7	0.866	2.036	1.089	ATPase, Cu++ transporting, alpha polypeptide	Transport
Atp8a1	AW125445	0.452	0.408	2.008	1.296	ATPase, aminophospholipid transporter (APLT), class I, type 8A, member 1	Transport
Atrx	BB825830	0.685	1.442	2.369	1.892	alpha thalassemia/mental retardation syndrome X-linked homolog (human)	Transport
B230380D07Rik	AV229336	0.423	0.819	2.354	1.069	RIKEN cDNA B230380D07 gene	Transport
C1qa	NM_007572	1.773	2.265	2.607	9.356	complement component 1, q subcomponent, alpha polypeptide	Transport
C1qb	BB111335	1.35	2.141	2.075	5.942	complement component 1, q subcomponent, beta polypeptide	Transport
C1qc	NM_007574	1.594	3.409	3.115	13.44	complement component 1, q subcomponent, C chain	Transport
Cacna1g	AW494038	1.156	1.068	0.537	0.486	calcium channel, voltage-dependent, T type, alpha 1G subunit	Transport
Cacna2d1	NM_009784	0.662	1.42	1.804	1.305	calcium channel, voltage-dependent, alpha2/delta subunit 1	Transport
Cacna2d2	AF247140	0.729	3.864	0.395	0.686	calcium channel, voltage-dependent, alpha 2/delta subunit 2	Transport
Ch25h	NM_009890	0.737	1.245	4.848	6.666	cholesterol 25-hydroxylase	Transport
Col18a1	D17546	1.359	1.274	0.633	0.508	procollagen, type XVIII, alpha 1	Transport
Cox10	AV369982	0.792	2.161	0.188	0.453	COX10 homolog, cytochrome c oxidase assembly protein, heme A: farnesyltransferase (yeast)	Transport
Cox7c	AA190297	0.286	0.674	3.22	1.102	cytochrome c oxidase, subunit VIIc	Transport
Cyba	AK018713	1.362	1.979	1.296	4.173	cytochrome b-245, alpha polypeptide	Transport
Cybb	AV373944	0.934	1.682	0.439	2.356	cytochrome b-245, beta polypeptide	Transport
Cybrd1	BE945607	1.55	1.3	0.804	1.689	cytochrome b reductase 1	Transport
Cyp2c50	AI256046	1.486	1.363	0.705	0.377	cytochrome P450, family 2, subfamily c, polypeptide 50	Transport
Ddo	BC006690	0.674	0.903	0.7	0.749	D-aspartate oxidase	Transport
Ddx3y	AA210261	2.58	1.137	2.325	2.049	DEAD (Asp-Glu-Ala-Asp) box polypeptide 3, Y-linked	Transport
Dhrs7	AK009385	0.95	0.692	0.594	0.515	dehydrogenase/reductase (SDR family) member 7	Transport
Doc2b	BM117900	1.175	1.444	0.59	0.38	double C2, beta	Transport
Dpyd	BC028831	1.111	1.194	1.305	1.933	dihydropyrimidine dehydrogenase	Transport
Edg3	NM_010101	1.834	0.49	5.339	2.925	endothelial differentiation, sphingolipid G-protein-coupled receptor, 3	Transport
Fabp5	BC002008	1.3	1.721	1.049	2.086	fatty acid binding protein 5, epidermal	Transport
Gabra3	NM_008067	1.386	1.056	1.232	1.848	gamma-aminobutyric acid (GABA-A) receptor, subunit alpha 3	Transport
Gabra4	AK013727	0.492	0.738	1.724	1.82	gamma-aminobutyric acid (GABA-A) receptor, subunit alpha 4	Transport
Gdi2	BB364558	0.717	0.69	1.933	1.004	Guanosine diphosphate (GDP) dissociation inhibitor 2	Transport
Gja1	M63801	1.576	4.567	0.826	1.596	gap junction membrane channel protein alpha 1	Transport
Gpx3	NM_008161	1.698	1.652	1.01	3.327	glutathione peroxidase 3	Transport
Gria4	BB392770	0.441	0.28	1.538	0.418	Glutamate receptor, ionotropic, AMPA4 (alpha 4)	Transport
Grik1	X66118	0.885	0.959	0.789	0.421	glutamate receptor, ionotropic, kainate 1	Transport
Grm5	AV334671	0.514	2.247	2.491	2.041	glutamate receptor, metabotropic 5	Transport
Homer3	BC005773	1.006	1.548	0.389	0.758	homer homolog 3 (Drosophila)	Transport
Hvcn1	BC021548	0.334	2.569	0.628	5.517	hydrogen voltage-gated channel 1	Transport
Ifih1	AY075132	1.387	1.085	1.686	1.811	interferon induced with helicase C domain 1	Transport
Itpr1	NM_010585	1.246	1.158	0.771	0.469	inositol 1,4,5-triphosphate receptor 1	Transport
Kcnb1	BB324482	0.71	1.109	1.702	1.459	potassium voltage gated channel, Shab-related subfamily, member 1	Transport
Kcng4	AK015001	0.448	1.099	0.445	0.607	potassium voltage-gated channel, subfamily G, member 4	Transport
Kcnip1	NM_027398	1.23	1.633	0.679	0.548	Kv channel-interacting protein 1	Transport
Kcnk6	BG069589	0.908	1.883	1.35	1.853	potassium inwardly-rectifying channel, subfamily K, member 6	Transport
Kcnn2	BB130001	0.263	0.239	3.657	0.444	Potassium intermediate/small conductance calcium-activated channel, subfamily N, member 2	Transport
Kctd4	NM_026214	1.194	1.433	1.287	1.65	potassium channel tetramerisation domain containing 4	Transport
Klhl24	BM124262	0.522	0.481	1.999	1.234	kelch-like 24 (Drosophila)	Transport
Klhl6	BM247104	2.3	1.604	1.097	4.965	kelch-like 6 (Drosophila)	Transport
Lama3	X84014	0.606	1.059	1.18	3.946	laminin, alpha 3	Transport
Laptm5	BB218107	2.12	1.765	1.771	3.498	lysosomal-associated protein transmembrane 5	Transport
Lman1	BG071597	0.839	0.987	1.482	1.222	lectin, mannose-binding, 1	Transport
Lpl	AK017272	1.381	1.406	1.424	1.953	lipoprotein lipase	Transport
Maoa	AV356118	0.811	0.95	2.022	1.873	monoamine oxidase A	Transport
Mapkapk3	AI451985	1.456	2.63	2.552	12.7	mitogen-activated protein kinase-activated protein kinase 3	Transport
Mlstd1	BB366634	1.234	1.859	0.603	0.564	male sterility domain containing 1	Transport
Mpp5	AW258373	0.897	1.071	1.795	1.634	membrane protein, palmitoylated 5 (MAGUK p55 subfamily member 5)	Transport
Mpst	NM_138670	1.417	0.409	2.501	3.177	mercaptopyruvate sulfurtransferase	Transport
Mup1	NM_031188	0.89	1.17	0.257	0.286	major urinary protein 1	Transport
Napg	BG076030	0.31	0.644	1.97	1.276	N-ethylmaleimide sensitive fusion protein attachment protein gamma	Transport
Ncf1	AI844633	1.357	1.472	1.17	3.118	neutrophil cytosolic factor 1	Transport
Ncf2	NM_010877	0.938	1.946	0.96	2.808	neutrophil cytosolic factor 2	Transport
Ncf4	NM_008677	1.13	3.513	1.05	3.246	neutrophil cytosolic factor 4	Transport
Nnt	BB205930	0.485	0.477	0.332	0.333	nicotinamide nucleotide transhydrogenase	Transport
P2ry6	BC027331	1.973	1.507	1.439	3.599	pyrimidinergic receptor P2Y, G-protein coupled, 6	Transport
Pam	NM_013626	1.371	1.324	1.702	1.708	peptidylglycine alpha-amidating monooxygenase	Transport
Pde5a	BE370618	1.075	0.856	0.504	0.462	Phosphodiesterase 5A, cGMP-specific	Transport
Pdzd8	BB795209	0.715	1.441	1.586	1.267	PDZ domain containing 8	Transport
Pmaip1	NM_021451	0.517	1.934	1.097	1.809	phorbol-12-myristate-13-acetate-induced protein 1	Transport
Rab32	NM_026405	1.871	1.064	1.674	4.464	RAB32, member RAS oncogene family	Transport
Rab39b	AK020665	0.511	0.957	1.51	1.462	RAB39B, member RAS oncogene family	Transport
Rab40b	AV364488	1.553	1.44	1.143	1.742	Rab40b, member RAS oncogene family	Transport
Rab5c	BC023027	1.888	0.412	1.62	4.23	RAB5C, member RAS oncogene family	Transport
Rbp1	NM_011254	1.585	1.991	1.153	2.046	retinol binding protein 1, cellular	Transport
Rhoj	AF309564	0.528	1.168	1.316	2.048	ras homolog gene family, member J	Transport
Ryr1	X83932	1.269	0.498	0.824	0.265	ryanodine receptor 1, skeletal muscle	Transport
Scn3a	BB096886	1.174	0.983	1.718	1.45	sodium channel, voltage-gated, type III, alpha	Transport
Sec22c	BB277237	1.402	1.8	1.25	3.002	SEC22 vesicle trafficking protein-like C (S. cerevisiae)	Transport
Slc11a1	NM_013612	1.41	1.17	1.303	3.49	solute carrier family 11 (proton-coupled divalent metal ion transporters), member 1	Transport
Slc12a8	NM_134251	1.298	1.817	0.604	0.3	solute carrier family 12 (potassium/chloride transporters), member 8	Transport
Slc14a1	AW556396	1.561	1.429	1.074	1.871	solute carrier family 14 (urea transporter), member 1	Transport
Slc15a3	NM_023044	1.898	1.471	2.287	5.193	solute carrier family 15, member 3	Transport
Slc1a6	NM_009200	1.557	1.513	0.555	0.485	solute carrier family 1 (high affinity aspartate/glutamate transporter), member 6	Transport
Slc20a1	BB465699	0.579	0.43	2.072	0.922	solute carrier family 20, member 1	Transport
Slc37a2	BC022752	2.12	1.309	0.982	2.483	solute carrier family 37 (glycerol-3-phosphate transporter), member 2	Transport
Slc38a1	NM_134086	0.623	0.831	1.809	1.501	solute carrier family 38, member 1	Transport
Slc41a3	BC011108	1.469	1.349	0.557	0.526	solute carrier family 41, member 3	Transport
Slc5a1	AV371434	0.429	2.068	0.628	0.369	solute carrier family 5 (sodium/glucose cotransporter), member 1	Transport
Slc6a2	BB057781	1.321	3.703	1.454	1.573	solute carrier family 6 (neurotransmitter transporter, noradrenalin), member 2	Transport
Slc9a3	AV373598	0.381	1.292	0.746	0.29	solute carrier family 9 (sodium/hydrogen exchanger), member 3	Transport
Slco4a1	AV348121	1.882	1.066	1.271	0.397	solute carrier organic anion transporter family, member 4a1	Transport
Steap2	BB817972	0.623	0.485	0.988	0.314	six transmembrane epithelial antigen of prostate 2	Transport
Syt4	AV336547	1.659	2.709	2.4	2.616	synaptotagmin IV	Transport
Syt7	AV138438	1.331	1.32	0.831	0.449	Synaptotagmin VII	Transport
Tnfrsf1a	L26349	1.515	1.314	1.199	2.262	tumor necrosis factor receptor superfamily, member 1a	Transport
Trpc3	NM_019510	0.849	1.098	0.582	0.49	transient receptor potential cation channel, subfamily C, member 3	Transport
Trpc5	AF029983	0.386	0.793	1.904	1.105	transient receptor potential cation channel, subfamily C, member 5	Transport
Ttc3	BM116591	0.527	0.27	2.329	0.936	tetratricopeptide repeat domain 3	Transport
Ttpa	AU019171	0.93	1.592	1.39	1.836	tocopherol (alpha) transfer protein	Transport
Ube2s	NM_133777	1.576	1.202	1.461	2.025	ubiquitin-conjugating enzyme E2S	Transport
Usp1	BC018179	0.668	1.157	1.598	1.598	ubiquitin specific peptdiase 1	Transport
Uty	BB742957	1.681	0.805	1.168	2.032	ubiquitously transcribed tetratricopeptide repeat gene, Y chromosome	Transport
Uxs1	AA203925	0.891	1.146	1.396	1.563	UDP-glucuronate decarboxylase 1	Transport
Vim	M24849	1.323	1.093	1.031	2.01	vimentin	Transport
1500015O10Rik	BB392676	1.658	2.746	2.853	1.881	RIKEN cDNA 1500015O10 gene	Cell growth/metabolism
4930503B16Rik	BB615400	0.902	3.425	0.593	2.974	RIKEN cDNA 4930503B16 gene	Cell growth/metabolism
4933439C20Rik	BB006121	0.559	0.604	0.53	0.845	RIKEN cDNA 4933439C20 gene	Cell growth/metabolism
5730410E15Rik	BB298720	0.516	0.275	2.364	0.453	RIKEN cDNA 5730410E15 gene	Cell growth/metabolism
9030612M13Rik	BB008634	0.558	0.655	2.246	0.979	RIKEN cDNA 9030612M13 gene	Cell growth/metabolism
9330132E09Rik	AV336691	0.768	1.177	1.396	1.61	RIKEN cDNA 9330132E09 gene	Cell growth/metabolism
Abca1	BB144704	1.301	1.83	1.24	2.001	ATP-binding cassette, sub-family A (ABC1), member 1	Cell growth/metabolism
Acaa1a	NM_130864	2.878	1.999	1.084	1.749	acetyl-Coenzyme A acyltransferase 1A	Cell growth/metabolism
Adcy7	BB746807	1.122	1.775	1.617	1.893	adenylate cyclase 7	Cell growth/metabolism
Afp	NM_007423	5.387	1.803	1.345	3.293	alpha fetoprotein	Cell growth/metabolism
Aldh7a1	BC012407	1.626	2.168	1.354	2.174	aldehyde dehydrogenase family 7, member A1	Cell growth/metabolism
Angpt1	BB453314	0.816	1.274	1.129	2.359	angiopoietin 1	Cell growth/metabolism
Ankrd13c	BI794218	1.29	3.755	0.905	1.859	ankyrin repeat domain 13c	Cell growth/metabolism
Anxa2	NM_007585	1.127	1.596	1.184	1.923	annexin A2	Cell growth/metabolism
Anxa3	AW702161	0.882	1.558	1.438	2.777	annexin A3	Cell growth/metabolism
Anxa4	BE628614	1.8	1.236	1.197	2.321	annexin A4	Cell growth/metabolism
Aqp4	AW489155	1.342	2.257	1.575	2.988	aquaporin 4	Cell growth/metabolism
Asah3l	AF282864	0.804	1.367	1.205	1.128	N-acylsphingosine amidohydrolase 3-like	Cell growth/metabolism
Atf3	BC019946	0.437	2.276	1.929	4.251	activating transcription factor 3	Cell growth/metabolism
Atp2a3	NM_016745	1.221	1.519	0.509	0.43	ATPase, Ca++ transporting, ubiquitous	Cell growth/metabolism
Atp6v0d2	AV204216	0.492	1.72	1.737	11.68	ATPase, H+ transporting, lysosomal V0 subunit D2	Cell growth/metabolism
Atp7a	U03434	0.7	0.866	2.036	1.089	ATPase, Cu++ transporting, alpha polypeptide	Cell growth/metabolism
Atp8a1	AW125445	0.452	0.408	2.008	1.296	ATPase, aminophospholipid transporter (APLT), class I, type 8A, member 1	Cell growth/metabolism
Atrx	BB825830	0.685	1.442	2.369	1.892	alpha thalassemia/mental retardation syndrome X-linked homolog (human)	Cell growth/metabolism
B230380D07Rik	AV229336	0.423	0.819	2.354	1.069	RIKEN cDNA B230380D07 gene	Cell growth/metabolism
B3galt1	AV328619	0.632	1.433	1.771	1.461	UDP-Gal:betaGlcNAc beta 1,3-galactosyltransferase, polypeptide 1	Cell growth/metabolism
Basp1	AK011545	1.083	2.587	1.652	2.261	brain abundant, membrane attached signal protein 1	Cell growth/metabolism
Bcl11a	BB772866	1.613	2.234	0.618	0.597	B-cell CLL/lymphoma 11A (zinc finger protein)	Cell growth/metabolism
C1qa	NM_007572	1.773	2.265	2.607	9.356	complement component 1, q subcomponent, alpha polypeptide	Cell growth/metabolism
C1qb	BB111335	1.35	2.141	2.075	5.942	complement component 1, q subcomponent, beta polypeptide	Cell growth/metabolism
C1qc	NM_007574	1.594	3.409	3.115	13.44	complement component 1, q subcomponent, C chain	Cell growth/metabolism
Cables1	AF328140	1.752	1.84	0.444	1.091	Cdk5 and Abl enzyme substrate 1	Cell growth/metabolism
Cacna1g	AW494038	1.156	1.068	0.537	0.486	calcium channel, voltage-dependent, T type, alpha 1G subunit	Cell growth/metabolism
Cacna2d1	NM_009784	0.662	1.42	1.804	1.305	calcium channel, voltage-dependent, alpha2/delta subunit 1	Cell growth/metabolism
Cacna2d2	AF247140	0.729	3.864	0.395	0.686	calcium channel, voltage-dependent, alpha 2/delta subunit 2	Cell growth/metabolism
Capzb	U10406	1.607	0.774	1.669	1.993	capping protein (actin filament) muscle Z-line, beta	Cell growth/metabolism
Car8	BB125515	3.726	9.304	3.937	2.325	carbonic anhydrase 8	Cell growth/metabolism
Car9	AJ245857	2.006	4.086	2.891	2.179	carbonic anhydrase 9	Cell growth/metabolism
Casp3	D86352	1.109	1.78	1.266	2.404	caspase 3	Cell growth/metabolism
Casq2	NM_009814	1.042	1.068	0.696	0.549	calsequestrin 2	Cell growth/metabolism
Ccl21b	NM_011335	0.594	1.525	4.08	5.613	chemokine (C-C motif) ligand 21b	Cell growth/metabolism
Ccnd1	NM_007631	1.198	1.035	1.035	1.864	cyclin D1	Cell growth/metabolism
Ccng1	BG065754	0.69	1.757	1.057	1.889	cyclin G1	Cell growth/metabolism
Cdc20	BB041150	1.419	2.47	0.651	0.344	cell division cycle 20 homolog (S. cerevisiae)	Cell growth/metabolism
Cdkn1b	NM_009875	0.595	0.96	0.965	1.752	cyclin-dependent kinase inhibitor 1B	Cell growth/metabolism
Cebpa	BC011118	1.551	1.711	0.913	3.656	CCAAT/enhancer binding protein (C/EBP), alpha	Cell growth/metabolism
Cebpd	BB831146	1.003	2.366	1.588	2.165	CCAAT/enhancer binding protein (C/EBP), delta	Cell growth/metabolism
Ch25h	NM_009890	0.737	1.245	4.848	6.666	cholesterol 25-hydroxylase	Cell growth/metabolism
Clasp2	BB831639	0.664	1.045	0.419	0.678	CLIP associating protein 2	Cell growth/metabolism
Clec3b	NM_011606	0.402	0.311	0.358	0.319	C-type lectin domain family 3, member b	Cell growth/metabolism
Clec7a	NM_020008	0.712	2.242	5.551	23.81	C-type lectin domain family 7, member a	Cell growth/metabolism
Cnbp	BM237919	0.462	0.705	1.841	1.384	cellular nucleic acid binding protein	Cell growth/metabolism
Col18a1	D17546	1.359	1.274	0.633	0.508	procollagen, type XVIII, alpha 1	Cell growth/metabolism
Col4a3bp	BC016197	0.607	1.141	1.451	1.331	procollagen, type IV, alpha 3 (Goodpasture antigen) binding protein	Cell growth/metabolism
Col5a2	AV229424	1.452	2.672	1.65	1.82	procollagen, type V, alpha 2	Cell growth/metabolism
Cox10	AV369982	0.792	2.161	0.188	0.453	COX10 homolog, cytochrome c oxidase assembly protein, heme A: farnesyltransferase (yeast)	Cell growth/metabolism
Cox7c	AA190297	0.286	0.674	3.22	1.102	cytochrome c oxidase, subunit VIIc	Cell growth/metabolism
Creg2	AV338277	0.107	0.421	0.895	0.182	cellular repressor of E1A-stimulated genes 2	Cell growth/metabolism
Crim1	AK018666	0.699	0.992	1.699	1.304	cysteine rich transmembrane BMP regulator 1 (chordin like)	Cell growth/metabolism
Csf1	BM233698	2.167	1.122	1.248	2.023	colony stimulating factor 1 (macrophage)	Cell growth/metabolism
Csf1r	AK004947	1.307	1.367	1.183	2.612	colony stimulating factor 1 receptor	Cell growth/metabolism
Cth	BC019483	0.889	3.229	2.01	1.942	cystathionase (cystathionine gamma-lyase)	Cell growth/metabolism
Ctsd	NM_009983	1.54	1.248	1.328	3.062	cathepsin D	Cell growth/metabolism
Cxcr4	D87747	1.553	1.807	0.9	2.4	chemokine (C-X-C motif) receptor 4	Cell growth/metabolism
Cyba	AK018713	1.362	1.979	1.296	4.173	cytochrome b-245, alpha polypeptide	Cell growth/metabolism
Cybb	AV373944	0.934	1.682	0.439	2.356	cytochrome b-245, beta polypeptide	Cell growth/metabolism
Cybrd1	BE945607	1.55	1.3	0.804	1.689	cytochrome b reductase 1	Cell growth/metabolism
Cyp2c50	AI256046	1.486	1.363	0.705	0.377	cytochrome P450, family 2, subfamily c, polypeptide 50	Cell growth/metabolism
D030022P06Rik	BB228771	0.227	0.25	2.909	1.2	RIKEN cDNA D030022P06 gene	Cell growth/metabolism
Dctn3	NM_016890	1.67	2.024	1.192	1.483	dynactin 3	Cell growth/metabolism
Ddo	BC006690	0.674	0.903	0.7	0.749	D-aspartate oxidase	Cell growth/metabolism
Ddx3y	AA210261	2.58	1.137	2.325	2.049	DEAD (Asp-Glu-Ala-Asp) box polypeptide 3, Y-linked	Cell growth/metabolism
Ddx54	AV318690	2.179	1.973	0.382	0.582	DEAD (Asp-Glu-Ala-Asp) box polypeptide 54	Cell growth/metabolism
Ddx6	BC021452	0.45	1.757	2.367	1.665	DEAD (Asp-Glu-Ala-Asp) box polypeptide 6	Cell growth/metabolism
Defcr12	NM_007852	1.496	0.505	0.28	0.528	defensin related cryptdin 12	Cell growth/metabolism
Dhrs7	AK009385	0.95	0.692	0.594	0.515	dehydrogenase/reductase (SDR family) member 7	Cell growth/metabolism
Dhx30	BB105391	5.126	3.243	2.867	2.447	DEAH (Asp-Glu-Ala-His) box polypeptide 30	Cell growth/metabolism
Dhx36	C76277	0.71	1.044	1.583	1.316	DEAH (Asp-Glu-Ala-His) box polypeptide 36	Cell growth/metabolism
Dnm3	BB212531	0.635	1.162	1.344	1.597	dynamin 3	Cell growth/metabolism
Doc2b	BM117900	1.175	1.444	0.59	0.38	double C2, beta	Cell growth/metabolism
Dpyd	BC028831	1.111	1.194	1.305	1.933	dihydropyrimidine dehydrogenase	Cell growth/metabolism
Ebf2	U71189	1.496	0.96	0.755	0.366	early B-cell factor 2	Cell growth/metabolism
Ebna1bp2	BB249696	1.773	2.547	0.305	0.432	EBNA1 binding protein 2	Cell growth/metabolism
Edd1	BF224640	1.334	3.671	0.432	0.717	E3 ubiquitin protein ligase, HECT domain containing, 1	Cell growth/metabolism
Edem1	BG064496	1.438	2.138	1.505	2.211	ER degradation enhancer, mannosidase alpha-like 1	Cell growth/metabolism
Edg2	U70622	0.796	1.219	1.467	1.797	endothelial differentiation, lysophosphatidic acid G-protein-coupled receptor, 2	Cell growth/metabolism
Edg3	NM_010101	1.834	0.49	5.339	2.925	endothelial differentiation, sphingolipid G-protein-coupled receptor, 3	Cell growth/metabolism
Egr3	AV346607	0.976	2.491	1.267	3.024	early growth response 3	Cell growth/metabolism
Elf1	NM_007920	1.191	1.479	0.855	1.621	E74-like factor 1	Cell growth/metabolism
Elk1	AI385733	1.145	0.728	1.135	2.209	ELK1, member of ETS oncogene family	Cell growth/metabolism
Emp1	U25633	0.962	2.11	1.182	1.478	epithelial membrane protein 1	Cell growth/metabolism
Enpp1	C76301	1.309	1.564	1.334	2.119	ectonucleotide pyrophosphatase/phosphodiesterase 1	Cell growth/metabolism
Eya4	BB363812	0.585	1.141	2.045	1.85	eyes absent 4 homolog (Drosophila)	Cell growth/metabolism
Fabp5	BC002008	1.3	1.721	1.049	2.086	fatty acid binding protein 5, epidermal	Cell growth/metabolism
Fcer1g	NM_010185	1.5	1.352	2.161	7.167	Fc receptor, IgE, high affinity I, gamma polypeptide	Cell growth/metabolism
Fcgr1	AF143181	1.434	1.12	2.322	2.798	Fc receptor, IgG, high affinity I	Cell growth/metabolism
Fcgr2b	BM224327	1.457	1.419	1.593	5.087	Fc receptor, IgG, low affinity IIb	Cell growth/metabolism
Fcgr3	NM_010188	1.065	2.159	2.509	5.15	Fc receptor, IgG, low affinity III	Cell growth/metabolism
Fgf1	AI649186	1.894	4.553	3.466	6.327	fibroblast growth factor 1	Cell growth/metabolism
Fgf7	BB791906	1.429	1.478	0.926	0.31	fibroblast growth factor 7	Cell growth/metabolism
Fli1	BB138212	1.111	1.619	1.217	1.726	Friend leukemia integration 1	Cell growth/metabolism
Fos	AV026617	1.437	0.951	4.554	0.963	FBJ osteosarcoma oncogene	Cell growth/metabolism
Foxo3a	NM_019740	1.366	2.559	1.824	4.796	forkhead box O3a	Cell growth/metabolism
Foxp4	BQ286886	2.212	1.306	0.39	0.899	forkhead box P4	Cell growth/metabolism
Fut9	BB484070	0.214	0.536	3.515	1.463	fucosyltransferase 9	Cell growth/metabolism
Gabra3	NM_008067	1.386	1.056	1.232	1.848	gamma-aminobutyric acid (GABA-A) receptor, subunit alpha 3	Cell growth/metabolism
Gabra4	AK013727	0.492	0.738	1.724	1.82	gamma-aminobutyric acid (GABA-A) receptor, subunit alpha 4	Cell growth/metabolism
Ganab	BB188199	2.779	2.327	0.436	0.666	alpha glucosidase 2 alpha neutral subunit	Cell growth/metabolism
Gdi2	BB364558	0.717	0.69	1.933	1.004	Guanosine diphosphate (GDP) dissociation inhibitor 2	Cell growth/metabolism
Gdpd2	BB550907	0.846	1.199	0.924	2.687	glycerophosphodiester phosphodiesterase domain containing 2	Cell growth/metabolism
Ggta1	AF297615	0.966	1.797	0.687	3.528	glycoprotein galactosyltransferase alpha 1, 3	Cell growth/metabolism
Gja1	M63801	1.576	4.567	0.826	1.596	gap junction membrane channel protein alpha 1	Cell growth/metabolism
Gpnmb	NM_053110	0.429	0.897	4.695	24.3	glycoprotein (transmembrane) nmb	Cell growth/metabolism
Gpx3	NM_008161	1.698	1.652	1.01	3.327	glutathione peroxidase 3	Cell growth/metabolism
Grik1	X66118	0.885	0.959	0.789	0.421	glutamate receptor, ionotropic, kainate 1	Cell growth/metabolism
Grn	BB000455	1.699	1.448	1.711	1.783	granulin	Cell growth/metabolism
Gusb	NM_010368	1.546	1.419	1.569	3.289	glucuronidase, beta	Cell growth/metabolism
Hdac2	BB461532	0.498	0.42	3.112	1.028	histone deacetylase 2	Cell growth/metabolism
Hdgfrp2	AW322533	0.413	0.349	1.826	0.431	hepatoma-derived growth factor, related protein 2	Cell growth/metabolism
Hebp2	NM_019487	1.306	0.811	0.441	0.749	heme binding protein 2	Cell growth/metabolism
Hecw2	BB445169	0.732	0.613	1.617	1.446	HECT, C2 and WW domain containing E3 ubiquitin protein ligase 2	Cell growth/metabolism
Hes3	NM_008237	3.966	1.332	0.899	0.194	hairy and enhancer of split 3 (Drosophila)	Cell growth/metabolism
Hexa	U07631	1.047	1.295	1.474	2.273	hexosaminidase A	Cell growth/metabolism
Hexb	NM_010422	1.33	1.784	2.489	3.898	hexosaminidase B	Cell growth/metabolism
Id3	NM_008321	1.376	1.445	1.196	1.883	inhibitor of DNA binding 3	Cell growth/metabolism
Ifih1	AY075132	1.387	1.085	1.686	1.811	interferon induced with helicase C domain 1	Cell growth/metabolism
Inoc1	BM238259	1.003	0.61	1.394	2.034	INO80 complex homolog 1 (S. cerevisiae)	Cell growth/metabolism
Inpp5a	BB307136	1.073	1.112	0.621	0.664	inositol polyphosphate-5-phosphatase A	Cell growth/metabolism
Irf8	BG069095	0.973	1.737	0.873	3.099	interferon regulatory factor 8	Cell growth/metabolism
Isgf3g	NM_008394	1.97	1.134	1.414	1.491	interferon dependent positive acting transcription factor 3 gamma	Cell growth/metabolism
Itgb2	NM_008404	1.062	2.231	2.165	7.905	integrin beta 2	Cell growth/metabolism
Itpka	BC027291	0.983	1.326	0.456	0.525	inositol 1,4,5-trisphosphate 3-kinase A	Cell growth/metabolism
Itpr1	NM_010585	1.246	1.158	0.771	0.469	inositol 1,4,5-triphosphate receptor 1	Cell growth/metabolism
Kcnb1	BB324482	0.71	1.109	1.702	1.459	potassium voltage gated channel, Shab-related subfamily, member 1	Cell growth/metabolism
Kcng4	AK015001	0.448	1.099	0.445	0.607	potassium voltage-gated channel, subfamily G, member 4	Cell growth/metabolism
Kcnk6	BG069589	0.908	1.883	1.35	1.853	potassium inwardly-rectifying channel, subfamily K, member 6	Cell growth/metabolism
Kctd4	NM_026214	1.194	1.433	1.287	1.65	potassium channel tetramerisation domain containing 4	Cell growth/metabolism
Klf4	BG069413	0.997	2.289	1.472	1.669	Kruppel-like factor 4 (gut)	Cell growth/metabolism
Klf6	AV025472	0.846	1.854	1.264	2.297	Kruppel-like factor 6	Cell growth/metabolism
Klhl24	BM124262	0.522	0.481	1.999	1.234	kelch-like 24 (Drosophila)	Cell growth/metabolism
Klhl6	BM247104	2.3	1.604	1.097	4.965	kelch-like 6 (Drosophila)	Cell growth/metabolism
Lama3	X84014	0.606	1.059	1.18	3.946	laminin, alpha 3	Cell growth/metabolism
Lamp2	BB490768	0.897	1.654	0.95	2.112	lysosomal membrane glycoprotein 2	Cell growth/metabolism
Laptm5	BB218107	2.12	1.765	1.771	3.498	lysosomal-associated protein transmembrane 5	Cell growth/metabolism
Ldb2	BB097063	1.198	7.717	0.75	1.229	LIM domain binding 2	Cell growth/metabolism
Lhfpl2	BG917242	0.994	1.049	1.009	2.408	lipoma HMGIC fusion partner-like 2	Cell growth/metabolism
Lhx1	AV335209	1.394	1.309	0.596	0.551	LIM homeobox protein 1	Cell growth/metabolism
Lhx2	NM_010710	1.7	1.657	0.978	1.438	LIM homeobox protein 2	Cell growth/metabolism
Lhx5	NM_008499	1.555	1.34	0.606	0.733	LIM homeobox protein 5	Cell growth/metabolism
Lman1	BG071597	0.839	0.987	1.482	1.222	lectin, mannose-binding, 1	Cell growth/metabolism
Lmo3	BQ043839	1.241	1.207	1.993	1.489	LIM domain only 3	Cell growth/metabolism
Lpgat1	BE987427	0.555	1.385	1.738	1.385	lysophosphatidylglycerol acyltransferase 1	Cell growth/metabolism
Lpl	AK017272	1.381	1.406	1.424	1.953	lipoprotein lipase	Cell growth/metabolism
Lyzs	AW208566	1.025	3.752	0.972	19.54	lysozyme	Cell growth/metabolism
Lzp-s	AV058500	1.33	7.585	1.226	19.13	P lysozyme structural	Cell growth/metabolism
Mafb	AW412521	1.184	1.92	1.003	2.92	v-maf musculoaponeurotic fibrosarcoma oncogene family, protein B (avian)	Cell growth/metabolism
Man1a	BB070019	0.964	1.304	1.32	1.803	mannosidase 1, alpha	Cell growth/metabolism
Man2b1	BC005430	1.73	1.404	1.351	3.069	mannosidase 2, alpha B1	Cell growth/metabolism
Maoa	AV356118	0.811	0.95	2.022	1.873	monoamine oxidase A	Cell growth/metabolism
Mapkapk3	AI451985	1.456	2.63	2.552	12.7	mitogen-activated protein kinase-activated protein kinase 3	Cell growth/metabolism
Matn2	BB338441	0.967	1.504	1.48	2.065	matrilin 2	Cell growth/metabolism
Mef2c	BB280300	0.657	0.774	1.132	1.471	myocyte enhancer factor 2C	Cell growth/metabolism
Mlstd1	BB366634	1.234	1.859	0.603	0.564	male sterility domain containing 1	Cell growth/metabolism
Mmp19	AF153199	1.697	0.401	3.539	33.2	matrix metallopeptidase 19	Cell growth/metabolism
Mpst	NM_138670	1.417	0.409	2.501	3.177	mercaptopyruvate sulfurtransferase	Cell growth/metabolism
Mrg1	BB207647	0.92	1.757	1.367	1.611	myeloid ecotropic viral integration site-related gene 1	Cell growth/metabolism
Mtap2	BB189640	0.54	0.353	1.658	0.765	microtubule-associated protein 2	Cell growth/metabolism
Mtch2	AK016000	0.219	0.649	2.425	1.12	mitochondrial carrier homolog 2 (C. elegans)	Cell growth/metabolism
Mtrf1l	BE686616	1.411	1.647	1.859	1.388	mitochondrial translational release factor 1-like	Cell growth/metabolism
Mup1	NM_031188	0.89	1.17	0.257	0.286	major urinary protein 1	Cell growth/metabolism
Myd88	BC005591	1.152	1.759	1.155	2.26	myeloid differentiation primary response gene 88	Cell growth/metabolism
Myh1	AJ002522	1.089	3.406	0.57	0.308	myosin, heavy polypeptide 1, skeletal muscle, adult	Cell growth/metabolism
Myo1f	AK021181	0.553	1.109	1.37	4.613	myosin IF	Cell growth/metabolism
Napg	BG076030	0.31	0.644	1.97	1.276	N-ethylmaleimide sensitive fusion protein attachment protein gamma	Cell growth/metabolism
Nat2	NM_010874	0.668	2.225	1.588	2.395	N-acetyltransferase 2 (arylamine N-acetyltransferase)	Cell growth/metabolism
Ncf1	AI844633	1.357	1.472	1.17	3.118	neutrophil cytosolic factor 1	Cell growth/metabolism
Ncf2	NM_010877	0.938	1.946	0.96	2.808	neutrophil cytosolic factor 2	Cell growth/metabolism
Ncf4	NM_008677	1.13	3.513	1.05	3.246	neutrophil cytosolic factor 4	Cell growth/metabolism
Nek2	C77054	1.335	0.794	0.573	0.164	NIMA (never in mitosis gene a)-related expressed kinase 2	Cell growth/metabolism
Nek6	BB528391	1.38	1.438	0.979	2.678	NIMA (never in mitosis gene a)-related expressed kinase 6	Cell growth/metabolism
Nek7	NM_021605	0.659	1.215	1.303	2.051	NIMA (never in mitosis gene a)-related expressed kinase 7	Cell growth/metabolism
Neurod6	NM_009717	1.382	2.646	1.037	1.656	neurogenic differentiation 6	Cell growth/metabolism
Nfia	AF326553	0.318	0.204	0.389	0.417	nuclear factor I/A	Cell growth/metabolism
Nipsnap3a	NM_025623	1.062	1.745	0.994	1.924	nipsnap homolog 3A (C. elegans)	Cell growth/metabolism
Nnt	BB205930	0.485	0.477	0.332	0.333	nicotinamide nucleotide transhydrogenase	Cell growth/metabolism
Npas2	BG070037	1.314	1.953	1.176	2.141	neuronal PAS domain protein 2	Cell growth/metabolism
Nrip1	NM_008735	0.626	0.921	1.913	1.648	nuclear receptor interacting protein 1	Cell growth/metabolism
P2ry6	BC027331	1.973	1.507	1.439	3.599	pyrimidinergic receptor P2Y, G-protein coupled, 6	Cell growth/metabolism
Padi2	NM_008812	2.175	1.28	0.997	2.422	peptidyl arginine deiminase, type II	Cell growth/metabolism
Pam	NM_013626	1.371	1.324	1.702	1.708	peptidylglycine alpha-amidating monooxygenase	Cell growth/metabolism
Pank3	BC027089	0.523	0.78	1.929	1.523	pantothenate kinase 3	Cell growth/metabolism
Papola	U58135	0.649	0.956	1.633	0.94	poly (A) polymerase alpha	Cell growth/metabolism
Parp3	BC014870	1.607	2.772	1.656	3.7	poly (ADP-ribose) polymerase family, member 3	Cell growth/metabolism
Parvg	NM_022321	1.371	2.988	0.941	4.226	parvin, gamma	Cell growth/metabolism
Pcdh7	BB197591	0.543	0.922	1.588	1.753	protocadherin 7	Cell growth/metabolism
Pcmt1	AA389937	1.838	1.834	1.275	1.325	protein-L-isoaspartate (D-aspartate) O-methyltransferase 1	Cell growth/metabolism
Pdgfc	NM_019971	1.004	1.805	1.069	1.869	platelet-derived growth factor, C polypeptide	Cell growth/metabolism
Pdzd8	BB795209	0.715	1.441	1.586	1.267	PDZ domain containing 8	Cell growth/metabolism
Pgm5	BG967597	0.823	0.797	1.194	2.476	phosphoglucomutase 5	Cell growth/metabolism
Phlda1	NM_009344	1.733	1.621	0.943	1.921	pleckstrin homology-like domain, family A, member 1	Cell growth/metabolism
Pigo	BB546713	3.379	3.243	3.003	2.111	phosphatidylinositol glycan anchor biosynthesis, class O	Cell growth/metabolism
Pik3cd	BB207248	1.025	2.901	0.645	0.575	phosphatidylinositol 3-kinase catalytic delta polypeptide	Cell growth/metabolism
Pkp3	AW475993	0.593	0.951	0.369	0.354	plakophilin 3	Cell growth/metabolism
Pmaip1	NM_021451	0.517	1.934	1.097	1.809	phorbol-12-myristate-13-acetate-induced protein 1	Cell growth/metabolism
Pmm2	AK012683	3.086	1.548	0.875	0.766	phosphomannomutase 2	Cell growth/metabolism
Pnmt	AV380429	1.132	0.478	0.953	0.486	phenylethanolamine-N-methyltransferase	Cell growth/metabolism
Prkaa2	BB612385	0.527	0.848	1.554	1.089	protein kinase, AMP-activated, alpha 2 catalytic subunit	Cell growth/metabolism
Prkcc	BM215011	4.859	1.403	0.459	0.401	protein kinase C, gamma	Cell growth/metabolism
Prkrir	BF457576	0.721	1.51	1.034	1.861	protein-kinase, interferon-inducible double stranded RNA dependent inhibitor, repressor of (P58 repressor)	Cell growth/metabolism
Pros1	Z25469	1.03	1.404	1.066	2.121	protein S (alpha)	Cell growth/metabolism
Prox1	BB357661	0.881	0.513	3.243	1.536	prospero-related homeobox 1	Cell growth/metabolism
Prrx2	AK019971	1.315	1.533	2.222	2.807	paired related homeobox 2	Cell growth/metabolism
Psap	BM212050	0.579	0.076	0.1	0.138	prosaposin	Cell growth/metabolism
Psmb9	NM_013585	0.946	1.546	0.862	3.047	proteosome (prosome, macropain) subunit, beta type 9 (large multifunctional peptidase 2)	Cell growth/metabolism
Pten	AA214868	0.555	1.068	2.007	1.566	phosphatase and tensin homolog	Cell growth/metabolism
Pycard	BG084230	2.489	2.292	1.662	3.812	PYD and CARD domain containing	Cell growth/metabolism
Pygl	NM_133198	1.431	1.625	1.032	2.155	liver glycogen phosphorylase	Cell growth/metabolism
Rab32	NM_026405	1.871	1.064	1.674	4.464	RAB32, member RAS oncogene family	Cell growth/metabolism
Rab39b	AK020665	0.511	0.957	1.51	1.462	RAB39B, member RAS oncogene family	Cell growth/metabolism
Rab40b	AV364488	1.553	1.44	1.143	1.742	Rab40b, member RAS oncogene family	Cell growth/metabolism
Rab5c	BC023027	1.888	0.412	1.62	4.23	RAB5C, member RAS oncogene family	Cell growth/metabolism
Rab7l1	BC016133	0.984	1.388	0.911	1.836	RAB7, member RAS oncogene family-like 1	Cell growth/metabolism
Rad23b	BF138887	1.984	2.911	0.671	3.514	RAD23b homolog (S. cerevisiae)	Cell growth/metabolism
Rap2b	BB645629	0.663	1.169	1.466	1.524	RAP2B, member of RAS oncogene family	Cell growth/metabolism
Rbp1	NM_011254	1.585	1.991	1.153	2.046	retinol binding protein 1, cellular	Cell growth/metabolism
Rgs2	AF215668	1.138	1.91	1.257	1.771	regulator of G-protein signaling 2	Cell growth/metabolism
Rhoj	AF309564	0.528	1.168	1.316	2.048	ras homolog gene family, member J	Cell growth/metabolism
Rnaset2	BI410170	1.369	1.298	1.138	1.734	ribonuclease T2	Cell growth/metabolism
Rnf11	BI150320	0.696	1.28	1.132	2.177	ring finger protein 11	Cell growth/metabolism
Rorb	BB751387	0.355	0.803	4.466	1.367	RAR-related orphan receptor beta	Cell growth/metabolism
Ryr1	X83932	1.269	0.498	0.824	0.265	ryanodine receptor 1, skeletal muscle	Cell growth/metabolism
S100a6	NM_011313	1.834	1.468	0.859	3.011	S100 calcium binding protein A6 (calcyclin)	Cell growth/metabolism
Scn3a	BB096886	1.174	0.983	1.718	1.45	sodium channel, voltage-gated, type III, alpha	Cell growth/metabolism
Sdc4	BC005679	1.087	1.145	1.297	2.043	syndecan 4	Cell growth/metabolism
Sema3c	AK004119	0.771	1.584	1.045	2.076	sema domain, immunoglobulin domain (Ig), short basic domain, secreted, (semaphorin) 3C	Cell growth/metabolism
Sema3d	BB499147	1.349	1.124	1.668	1.437	sema domain, immunoglobulin domain (Ig), short basic domain, secreted, (semaphorin) 3D	Cell growth/metabolism
Sema4g	NM_011976	1.421	0.868	0.446	0.844	sema domain, immunoglobulin domain (Ig), transmembrane domain (TM) and short cytoplasmic domain, (semaphorin) 4G	Cell growth/metabolism
Sep10	BG063199	0.993	1.224	1.18	1.846	septin 10	Cell growth/metabolism
Sesn3	AK017464	0.307	0.671	2.271	1.85	sestrin 3	Cell growth/metabolism
Sfpi1	NM_011355	1.872	0.895	0.693	2.145	SFFV proviral integration 1	Cell growth/metabolism
Slc11a1	NM_013612	1.41	1.17	1.303	3.49	solute carrier family 11 (proton-coupled divalent metal ion transporters), member 1	Cell growth/metabolism
Slc12a8	NM_134251	1.298	1.817	0.604	0.3	solute carrier family 12 (potassium/chloride transporters), member 8	Cell growth/metabolism
Slc14a1	AW556396	1.561	1.429	1.074	1.871	solute carrier family 14 (urea transporter), member 1	Cell growth/metabolism
Slc15a3	NM_023044	1.898	1.471	2.287	5.193	solute carrier family 15, member 3	Cell growth/metabolism
Slc1a6	NM_009200	1.557	1.513	0.555	0.485	solute carrier family 1 (high affinity aspartate/glutamate transporter), member 6	Cell growth/metabolism
Slc20a1	BB465699	0.579	0.43	2.072	0.922	solute carrier family 20, member 1	Cell growth/metabolism
Slc37a2	BC022752	2.12	1.309	0.982	2.483	solute carrier family 37 (glycerol-3-phosphate transporter), member 2	Cell growth/metabolism
Slc38a1	NM_134086	0.623	0.831	1.809	1.501	solute carrier family 38, member 1	Cell growth/metabolism
Slc41a3	BC011108	1.469	1.349	0.557	0.526	solute carrier family 41, member 3	Cell growth/metabolism
Slc5a1	AV371434	0.429	2.068	0.628	0.369	solute carrier family 5 (sodium/glucose cotransporter), member 1	Cell growth/metabolism
Slc6a2	BB057781	1.321	3.703	1.454	1.573	solute carrier family 6 (neurotransmitter transporter, noradrenalin), member 2	Cell growth/metabolism
Slco4a1	AV348121	1.882	1.066	1.271	0.397	solute carrier organic anion transporter family, member 4a1	Cell growth/metabolism
Smarcc1	BI558117	1.657	1.25	1.403	1.709	SWI/SNF related, matrix associated, actin dependent regulator of chromatin, subfamily c, member 1	Cell growth/metabolism
Soat1	BG064396	1.156	1.459	1.276	3.319	sterol O-acyltransferase 1	Cell growth/metabolism
Socs3	BB831725	0.911	1.184	1.423	10.12	suppressor of cytokine signaling 3	Cell growth/metabolism
Sorbs1	BB218653	1.387	0.27	1.333	0.497	Sorbin and SH3 domain containing 1	Cell growth/metabolism
Sox11	BG072739	0.432	0.625	1.488	1.52	SRY-box containing gene 11	Cell growth/metabolism
Sox8	AV345303	2.894	1.795	0.777	1.385	SRY-box containing gene 8	Cell growth/metabolism
Spag5	X81633	1.902	1.103	0.72	0.553	sperm associated antigen 5	Cell growth/metabolism
Srr	BB020681	0.913	2.582	0.738	0.711	serine racemase	Cell growth/metabolism
St8sia6	BB486599	0.644	1.106	2.265	1.64	ST8 alpha-N-acetyl-neuraminide alpha-2,8-sialyltransferase 6	Cell growth/metabolism
Stag1	BQ174473	0.717	0.501	0.735	0.995	stromal antigen 1	Cell growth/metabolism
Steap2	BB817972	0.623	0.485	0.988	0.314	six transmembrane epithelial antigen of prostate 2	Cell growth/metabolism
Sulf1	BB065799	1.033	1.193	1.281	2.335	sulfatase 1	Cell growth/metabolism
Sycp1	AV275615	0.689	0.699	0.953	0.42	synaptonemal complex protein 1	Cell growth/metabolism
Syt4	AV336547	1.659	2.709	2.4	2.616	synaptotagmin IV	Cell growth/metabolism
Syt7	AV138438	1.331	1.32	0.831	0.449	Synaptotagmin VII	Cell growth/metabolism
Taf15	AK011843	2.327	1.384	1.912	1.79	TAF15 RNA polymerase II, TATA box binding protein (TBP)-associated factor	Cell growth/metabolism
Tal1	NM_011527	1.031	5.093	0.977	1.404	T-cell acute lymphocytic leukemia 1	Cell growth/metabolism
Tdgf1	AV294613	4.774	3.258	5.74	4.985	teratocarcinoma-derived growth factor	Cell growth/metabolism
Tgfbr2	BG793483	1.025	1.571	1.269	2.15	transforming growth factor, beta receptor II	Cell growth/metabolism
Tiparp	BB707122	0.658	1.105	1.554	1.503	TCDD-inducible poly(ADP-ribose) polymerase	Cell growth/metabolism
Tlr2	NM_011905	0.74	1.516	2.058	3.619	toll-like receptor 2	Cell growth/metabolism
Tnfrsf1a	L26349	1.515	1.314	1.199	2.262	tumor necrosis factor receptor superfamily, member 1a	Cell growth/metabolism
Tnnt2	NM_011619	2.507	2.547	1.32	1.022	troponin T2, cardiac	Cell growth/metabolism
Tpd52l1	NM_009413	1.717	3.435	2.617	2.709	tumor protein D52-like 1	Cell growth/metabolism
Tpm2	AK003186	1.946	1.612	0.409	0.406	tropomyosin 2, beta	Cell growth/metabolism
Tpr	AW554765	0.495	0.746	2.048	1.085	translocated promoter region	Cell growth/metabolism
Trim30	AF220015	0.59	0.931	1.188	2.505	tripartite motif protein 30	Cell growth/metabolism
Trpc3	NM_019510	0.849	1.098	0.582	0.49	transient receptor potential cation channel, subfamily C, member 3	Cell growth/metabolism
Trpc5	AF029983	0.386	0.793	1.904	1.105	transient receptor potential cation channel, subfamily C, member 5	Cell growth/metabolism
Trps1	BB483226	0.57	1.062	1.698	1.202	trichorhinophalangeal syndrome I (human)	Cell growth/metabolism
Ttc3	BM116591	0.527	0.27	2.329	0.936	tetratricopeptide repeat domain 3	Cell growth/metabolism
Ttll5	AK009255	1.121	1.261	0.614	0.639	tubulin tyrosine ligase like family 5	Cell growth/metabolism
Ttpa	AU019171	0.93	1.592	1.39	1.836	tocopherol (alpha) transfer protein	Cell growth/metabolism
Tuba8	NM_017379	1.176	1.387	0.697	0.349	tubulin, alpha 8	Cell growth/metabolism
Tubb6	NM_026473	1.319	2.706	1.217	4.652	tubulin, beta 6	Cell growth/metabolism
Ube2s	NM_133777	1.576	1.202	1.461	2.025	ubiquitin-conjugating enzyme E2S	Cell growth/metabolism
Ugt1a2	D87867	1.359	1.478	1.246	3.263	UDP glucuronosyltransferase 1 family, polypeptide A2	Cell growth/metabolism
Usp1	BC018179	0.668	1.157	1.598	1.598	ubiquitin specific peptdiase 1	Cell growth/metabolism
Uty	BB742957	1.681	0.805	1.168	2.032	ubiquitously transcribed tetratricopeptide repeat gene, Y chromosome	Cell growth/metabolism
Uxs1	AA203925	0.891	1.146	1.396	1.563	UDP-glucuronate decarboxylase 1	Cell growth/metabolism
Wif1	BC004048	1.648	0.947	0.415	0.586	Wnt inhibitory factor 1	Cell growth/metabolism
Wnt5a	BC018425	0.769	0.982	1.209	1.791	wingless-related MMTV integration site 5A	Cell growth/metabolism
Ywhaz	BG968903	0.738	1.032	2.021	0.669	tyrosine 3-monooxygenase/tryptophan 5-monooxygenase activation protein, zeta polypeptide	Cell growth/metabolism
Zbtb33	BB146985	0.817	1.381	1.182	1.426	zinc finger and BTB domain containing 33	Cell growth/metabolism
Zdhhc20	BB655693	0.742	0.681	1.842	0.948	zinc finger, DHHC domain containing 20	Cell growth/metabolism
Zfa	BB559637	0.801	2.163	0.797	0.33	zinc finger protein, autosomal	Cell growth/metabolism
Zfp148	X98096	0.663	0.814	1.879	1.449	zinc finger protein 148	Cell growth/metabolism
Zfp191	BB579760	0.519	1.292	1.61	1.535	zinc finger protein 191	Cell growth/metabolism
Zfp37	NM_009554	0.923	1.16	1.559	1.429	zinc finger protein 37	Cell growth/metabolism
1200015F23Rik	AK004786	1.416	1.271	0.489	0.655	RIKEN cDNA 1200015F23 gene	Binding
1500041B16Rik	BB698189	0.398	0.269	3.352	0.881	RIKEN cDNA 1500041B16 gene	Binding
1810010M01Rik	BF581690	0.465	1.676	0.118	0.854	RIKEN cDNA 1810010M01 gene	Binding
2310047C04Rik	BM231657	0.377	1.323	2.17	1.91	RIKEN cDNA 2310047C04 gene	Binding
2410015B03Rik	BC005637	0.763	1.173	0.552	0.544	RIKEN cDNA 2410015B03 gene	Binding
2610005L07Rik	AK012880	0.272	0.371	2.778	1.109	RIKEN cDNA 2610005L07 gene	Binding
2900075B16Rik	BB211804	0.497	0.241	5.204	0.695	RIKEN cDNA 2900075B16 gene	Binding
6720467C03Rik	AV350862	0.675	2.108	3.537	1.66	RIKEN cDNA 6720467C03 gene	Binding
9030612M13Rik	BB008634	0.558	0.655	2.246	0.979	RIKEN cDNA 9030612M13 gene	Binding
Abca1	BB144704	1.301	1.83	1.24	2.001	ATP-binding cassette, sub-family A (ABC1), member 1	Binding
Adcy7	BB746807	1.122	1.775	1.617	1.893	adenylate cyclase 7	Binding
Aif1	NM_019467	2.116	1.1	1.757	7.043	allograft inflammatory factor 1	Binding
Alcam	AV315205	0.574	1.182	1.755	1.691	activated leukocyte cell adhesion molecule	Binding
Alkbh8	BM239958	0.521	0.784	1.705	0.991	alkB, alkylation repair homolog 8 (E. coli)	Binding
Angpt1	BB453314	0.816	1.274	1.129	2.359	angiopoietin 1	Binding
Anpep	NM_008486	1.366	1.904	0.682	5.215	alanyl (membrane) aminopeptidase	Binding
Anxa2	NM_007585	1.127	1.596	1.184	1.923	annexin A2	Binding
Anxa3	AW702161	0.882	1.558	1.438	2.777	annexin A3	Binding
Anxa4	BE628614	1.8	1.236	1.197	2.321	annexin A4	Binding
Atf3	BC019946	0.437	2.276	1.929	4.251	activating transcription factor 3	Binding
Atp2a3	NM_016745	1.221	1.519	0.509	0.43	ATPase, Ca++ transporting, ubiquitous	Binding
Atp7a	U03434	0.7	0.866	2.036	1.089	ATPase, Cu++ transporting, alpha polypeptide	Binding
Atp8a1	AW125445	0.452	0.408	2.008	1.296	ATPase, aminophospholipid transporter (APLT), class I, type 8A, member 1	Binding
Atrx	BB825830	0.685	1.442	2.369	1.892	alpha thalassemia/mental retardation syndrome X-linked homolog (human)	Binding
B230380D07Rik	AV229336	0.423	0.819	2.354	1.069	RIKEN cDNA B230380D07 gene	Binding
Bcl11a	BB772866	1.613	2.234	0.618	0.597	B-cell CLL/lymphoma 11A (zinc finger protein)	Binding
C130037N17Rik	BB496379	0.485	0.727	1.296	1.383	RIKEN cDNA C130037N17 gene	Binding
Cables1	AF328140	1.752	1.84	0.444	1.091	Cdk5 and Abl enzyme substrate 1	Binding
Cacna1g	AW494038	1.156	1.068	0.537	0.486	calcium channel, voltage-dependent, T type, alpha 1G subunit	Binding
Calb1	BB246032	0.49	0.99	1.084	0.433	calbindin-28K	Binding
Cald1	BI248947	0.399	0.696	1.319	2.12	caldesmon 1	Binding
Capg	NM_007599	1.307	1.317	1.304	5.497	capping protein (actin filament), gelsolin-like	Binding
Capn3	AF127766	1.03	1.003	1.049	1.792	calpain 3	Binding
Capzb	U10406	1.607	0.774	1.669	1.993	capping protein (actin filament) muscle Z-line, beta	Binding
Casq2	NM_009814	1.042	1.068	0.696	0.549	calsequestrin 2	Binding
Cd34	NM_133654	0.973	1.14	0.949	2.07	CD34 antigen	Binding
Cd44	X66083	0.805	2.464	2.051	6.272	CD44 antigen	Binding
Cdh7	AV327883	0.57	0.354	5.985	1.257	cadherin 7, type 2	Binding
Cebpa	BC011118	1.551	1.711	0.913	3.656	CCAAT/enhancer binding protein (C/EBP), alpha	Binding
Cebpd	BB831146	1.003	2.366	1.588	2.165	CCAAT/enhancer binding protein (C/EBP), delta	Binding
Clec3b	NM_011606	0.402	0.311	0.358	0.319	C-type lectin domain family 3, member b	Binding
Clec7a	NM_020008	0.712	2.242	5.551	23.81	C-type lectin domain family 7, member a	Binding
Clmn	AW494443	1.017	0.644	0.795	0.344	calmin	Binding
Cnbp	BM237919	0.462	0.705	1.841	1.384	cellular nucleic acid binding protein	Binding
Cntf	NM_053007	1.082	1.05	1.477	2.079	ciliary neurotrophic factor	Binding
Cobl	BQ173923	0.876	1.145	1.382	2.364	cordon-bleu	Binding
Col4a3bp	BC016197	0.607	1.141	1.451	1.331	procollagen, type IV, alpha 3 (Goodpasture antigen) binding protein	Binding
Col5a2	AV229424	1.452	2.672	1.65	1.82	procollagen, type V, alpha 2	Binding
Cpsf6	BB335087	0.192	0.318	2.639	0.822	cleavage and polyadenylation specific factor 6	Binding
Creg2	AV338277	0.107	0.421	0.895	0.182	cellular repressor of E1A-stimulated genes 2	Binding
Crim1	AK018666	0.699	0.992	1.699	1.304	cysteine rich transmembrane BMP regulator 1 (chordin like)	Binding
Csf1	BM233698	2.167	1.122	1.248	2.023	colony stimulating factor 1 (macrophage)	Binding
Csf1r	AK004947	1.307	1.367	1.183	2.612	colony stimulating factor 1 receptor	Binding
Csnk1g3	BM215803	0.584	0.442	1.458	0.671	Casein kinase 1, gamma 3	Binding
Csnk2a1	BB283759	0.462	0.819	2.455	1.672	casein kinase 2, alpha 1 polypeptide	Binding
Cspg2	BM251152	1.093	0.0817	8.521	6.715	chondroitin sulfate proteoglycan 2	Binding
Daam1	BB546123	1.815	1.402	0.712	0.425	dishevelled associated activator of morphogenesis 1	Binding
Dcamkl1	BB269897	0.452	0.359	1.612	0.454	doublecortin and calcium/calmodulin-dependent protein kinase-like 1	Binding
Ddx3y	AA210261	2.58	1.137	2.325	2.049	DEAD (Asp-Glu-Ala-Asp) box polypeptide 3, Y-linked	Binding
Ddx54	AV318690	2.179	1.973	0.382	0.582	DEAD (Asp-Glu-Ala-Asp) box polypeptide 54	Binding
Ddx6	BC021452	0.45	1.757	2.367	1.665	DEAD (Asp-Glu-Ala-Asp) box polypeptide 6	Binding
Dgkg	NM_138650	0.64	1.137	0.632	0.832	diacylglycerol kinase, gamma	Binding
Dhx30	BB105391	5.126	3.243	2.867	2.447	DEAH (Asp-Glu-Ala-His) box polypeptide 30	Binding
Dhx36	C76277	0.71	1.044	1.583	1.316	DEAH (Asp-Glu-Ala-His) box polypeptide 36	Binding
Dip3b	BF465664	1.223	0.292	2.831	1.183	Dip3 beta	Binding
Dner	BB038556	1.29	1.291	0.717	0.629	delta/notch-like EGF-related receptor	Binding
Dnm3	BB212531	0.635	1.162	1.344	1.597	dynamin 3	Binding
Doc2b	BM117900	1.175	1.444	0.59	0.38	double C2, beta	Binding
Dpyd	BC028831	1.111	1.194	1.305	1.933	dihydropyrimidine dehydrogenase	Binding
Dtx4	AV017487	0.805	0.902	1.02	1.862	deltex 4 homolog (Drosophila)	Binding
E430002G05Rik	AU067747	1.219	0.796	1.148	1.688	RIKEN cDNA E430002G05 gene	Binding
Ebf2	U71189	1.496	0.96	0.755	0.366	early B-cell factor 2	Binding
Ebna1bp2	BB249696	1.773	2.547	0.305	0.432	EBNA1 binding protein 2	Binding
Edd1	BF224640	1.334	3.671	0.432	0.717	E3 ubiquitin protein ligase, HECT domain containing, 1	Binding
Edem1	BG064496	1.438	2.138	1.505	2.211	ER degradation enhancer, mannosidase alpha-like 1	Binding
Edg3	NM_010101	1.834	0.49	5.339	2.925	endothelial differentiation, sphingolipid G-protein-coupled receptor, 3	Binding
Efemp1	BC023060	1.01	1.716	1.563	1.978	epidermal growth factor-containing fibulin-like extracellular matrix protein 1	Binding
Egr3	AV346607	0.976	2.491	1.267	3.024	early growth response 3	Binding
Elavl2	BB105998	1.034	1.603	1.351	1.552	ELAV (embryonic lethal, abnormal vision, Drosophila)-like 2 (Hu antigen B)	Binding
Elf1	NM_007920	1.191	1.479	0.855	1.621	E74-like factor 1	Binding
Elk1	AI385733	1.145	0.728	1.135	2.209	ELK1, member of ETS oncogene family	Binding
Emr1	U66888	0.856	1.455	1.755	2.835	EGF-like module containing, mucin-like, hormone receptor-like sequence 1	Binding
Enpp1	C76301	1.309	1.564	1.334	2.119	ectonucleotide pyrophosphatase/phosphodiesterase 1	Binding
Epha3	BB529019	0.657	0.545	2.194	0.968	Eph receptor A3	Binding
Eps8l2	NM_133191	1.163	1.276	0.688	0.377	EPS8-like 2	Binding
F13a1	NM_028784	0.909	1.192	1.415	1.651	coagulation factor XIII, A1 subunit	Binding
Fabp5	BC002008	1.3	1.721	1.049	2.086	fatty acid binding protein 5, epidermal	Binding
Fcer1g	NM_010185	1.5	1.352	2.161	7.167	Fc receptor, IgE, high affinity I, gamma polypeptide	Binding
Fcgr1	AF143181	1.434	1.12	2.322	2.798	Fc receptor, IgG, high affinity I	Binding
Fcgr2b	BM224327	1.457	1.419	1.593	5.087	Fc receptor, IgG, low affinity IIb	Binding
Fgf1	AI649186	1.894	4.553	3.466	6.327	fibroblast growth factor 1	Binding
Fgf11	AW488620	0.763	0.74	0.605	0.906	fibroblast growth factor 11	Binding
Fgf7	BB791906	1.429	1.478	0.926	0.31	fibroblast growth factor 7	Binding
Fli1	BB138212	1.111	1.619	1.217	1.726	Friend leukemia integration 1	Binding
Flt3	NM_010229	1.94	1.184	1.22	1.001	FMS-like tyrosine kinase 3	Binding
Fos	AV026617	1.437	0.951	4.554	0.963	FBJ osteosarcoma oncogene	Binding
Foxo3a	NM_019740	1.366	2.559	1.824	4.796	forkhead box O3a	Binding
Foxp4	BQ286886	2.212	1.306	0.39	0.899	forkhead box P4	Binding
Fscn1	NM_007984	2.287	8.636	0.859	3.279	fascin homolog 1, actin bundling protein (Strongylocentrotus purpuratus)	Binding
Fstl1	BI452727	0.878	1.717	0.913	2.295	follistatin-like 1	Binding
Fut9	BB484070	0.214	0.536	3.515	1.463	fucosyltransferase 9	Binding
Ganab	BB188199	2.779	2.327	0.436	0.666	alpha glucosidase 2 alpha neutral subunit	Binding
Gbp2	BE197524	2.15	1.763	1.364	1.83	guanylate nucleotide binding protein 2	Binding
Ggta1	AF297615	0.966	1.797	0.687	3.528	glycoprotein galactosyltransferase alpha 1, 3	Binding
Gna13	BI662324	0.715	1.01	1.329	1.896	guanine nucleotide binding protein, alpha 13	Binding
Gng13	AB030194	1.536	1.625	0.622	0.461	guanine nucleotide binding protein 13, gamma	Binding
Gp1bb	NM_010327	1.705	1.449	0.678	0.518	glycoprotein Ib, beta polypeptide	Binding
Grn	BB000455	1.699	1.448	1.711	1.783	granulin	Binding
Gusb	NM_010368	1.546	1.419	1.569	3.289	glucuronidase, beta	Binding
Gvin1	BM243571	1.035	0.985	1.158	1.123	GTPase, very large interferon inducible 1	Binding
Hdac2	BB461532	0.498	0.42	3.112	1.028	histone deacetylase 2	Binding
Hk2	NM_013820	1.158	0.967	0.844	0.511	hexokinase 2	Binding
Hnrpu	BB200448	0.177	0.178	1.398	0.502	Heterogeneous nuclear ribonucleoprotein U	Binding
Ifih1	AY075132	1.387	1.085	1.686	1.811	interferon induced with helicase C domain 1	Binding
Igf1r	BM205229	0.806	2.467	0.6	0.834	Insulin-like growth factor I receptor	Binding
Inpp5a	BB307136	1.073	1.112	0.621	0.664	inositol polyphosphate-5-phosphatase A	Binding
Irf8	BG069095	0.973	1.737	0.873	3.099	interferon regulatory factor 8	Binding
Isgf3g	NM_008394	1.97	1.134	1.414	1.491	interferon dependent positive acting transcription factor 3 gamma	Binding
Itgam	NM_008401	1.906	2.029	1.9	3.45	integrin alpha M	Binding
Itpr1	NM_010585	1.246	1.158	0.771	0.469	inositol 1,4,5-triphosphate receptor 1	Binding
Kalrn	BG066934	0.712	1.683	0.709	0.574	kalirin, RhoGEF kinase	Binding
Kcng4	AK015001	0.448	1.099	0.445	0.607	potassium voltage-gated channel, subfamily G, member 4	Binding
Kcnip1	NM_027398	1.23	1.633	0.679	0.548	Kv channel-interacting protein 1	Binding
Klf4	BG069413	0.997	2.289	1.472	1.669	Kruppel-like factor 4 (gut)	Binding
Klf6	AV025472	0.846	1.854	1.264	2.297	Kruppel-like factor 6	Binding
Klhl24	BM124262	0.522	0.481	1.999	1.234	kelch-like 24 (Drosophila)	Binding
Klhl6	BM247104	2.3	1.604	1.097	4.965	kelch-like 6 (Drosophila)	Binding
Krit1	BI793814	0.505	0.591	2.132	0.921	KRIT1, ankyrin repeat containing	Binding
Lama3	X84014	0.606	1.059	1.18	3.946	laminin, alpha 3	Binding
Lamp2	BB490768	0.897	1.654	0.95	2.112	lysosomal membrane glycoprotein 2	Binding
Lcp1	NM_008879	1.174	1.627	0.709	3.67	lymphocyte cytosolic protein 1	Binding
Ldb2	BB097063	1.198	7.717	0.75	1.229	LIM domain binding 2	Binding
Lhx1	AV335209	1.394	1.309	0.596	0.551	LIM homeobox protein 1	Binding
Lhx2	NM_010710	1.7	1.657	0.978	1.438	LIM homeobox protein 2	Binding
Lhx5	NM_008499	1.555	1.34	0.606	0.733	LIM homeobox protein 5	Binding
Lman1	BG071597	0.839	0.987	1.482	1.222	lectin, mannose-binding, 1	Binding
Lmo3	BQ043839	1.241	1.207	1.993	1.489	LIM domain only 3	Binding
Lpl	AK017272	1.381	1.406	1.424	1.953	lipoprotein lipase	Binding
Lrrtm2	AI851755	0.698	0.904	1.89	1.298	Leucine rich repeat transmembrane neuronal 2	Binding
Luc7l2	BB475271	0.161	0.311	3.393	0.66	LUC7-like 2 (S. cerevisiae)	Binding
Mafb	AW412521	1.184	1.92	1.003	2.92	v-maf musculoaponeurotic fibrosarcoma oncogene family, protein B (avian)	Binding
Man1a	BB070019	0.964	1.304	1.32	1.803	mannosidase 1, alpha	Binding
Map3k7	D76446	0.931	1.763	1.495	1.705	mitogen activated protein kinase kinase kinase 7	Binding
Map4k4	BF450398	1.339	0.805	0.981	2.712	mitogen-activated protein kinase kinase kinase kinase 4	Binding
Mapkapk3	AI451985	1.456	2.63	2.552	12.7	mitogen-activated protein kinase-activated protein kinase 3	Binding
Matn2	BB338441	0.967	1.504	1.48	2.065	matrilin 2	Binding
Matn4	NM_013592	1.539	0.82	1.481	4.243	matrilin 4	Binding
Mbp	BB181247	0.73	0.502	2.605	1.008	myelin basic protein	Binding
Mef2c	BB280300	0.657	0.774	1.132	1.471	myocyte enhancer factor 2C	Binding
Mlstd1	BB366634	1.234	1.859	0.603	0.564	male sterility domain containing 1	Binding
Mmp12	BC019135	0.166	1.175	3.518	42.56	matrix metallopeptidase 12	Binding
Mnab	BB527789	0.367	0.662	2.166	1.713	membrane associated DNA binding protein	Binding
Mpp5	AW258373	0.897	1.071	1.795	1.634	membrane protein, palmitoylated 5 (MAGUK p55 subfamily member 5)	Binding
Mrg1	BB207647	0.92	1.757	1.367	1.611	myeloid ecotropic viral integration site-related gene 1	Binding
Msi2	BI696168	0.418	1.289	1.616	1.617	Musashi homolog 2 (Drosophila)	Binding
Mtrf1l	BE686616	1.411	1.647	1.859	1.388	mitochondrial translational release factor 1-like	Binding
Myh1	AJ002522	1.089	3.406	0.57	0.308	myosin, heavy polypeptide 1, skeletal muscle, adult	Binding
Myo1f	AK021181	0.553	1.109	1.37	4.613	myosin IF	Binding
Narg1	BG067031	0.951	0.869	1.63	1.184	NMDA receptor-regulated gene 1	Binding
Nek2	C77054	1.335	0.794	0.573	0.164	NIMA (never in mitosis gene a)-related expressed kinase 2	Binding
Nek6	BB528391	1.38	1.438	0.979	2.678	NIMA (never in mitosis gene a)-related expressed kinase 6	Binding
Nek7	NM_021605	0.659	1.215	1.303	2.051	NIMA (never in mitosis gene a)-related expressed kinase 7	Binding
Nell1	AI841091	1.319	2.863	0.537	0.496	NEL-like 1 (chicken)	Binding
Neo1	BB350308	0.609	0.646	0.374	0.226	neogenin	Binding
Nfia	AF326553	0.318	0.204	0.389	0.417	nuclear factor I/A	Binding
Npas2	BG070037	1.314	1.953	1.176	2.141	neuronal PAS domain protein 2	Binding
Npnt	AA223007	1.225	2.941	1.068	2.348	nephronectin	Binding
Nrgn	AK002933	1.618	3.543	0.81	1.631	neurogranin	Binding
Nrip1	NM_008735	0.626	0.921	1.913	1.648	nuclear receptor interacting protein 1	Binding
Nrp1	AK011144	0.923	1.199	1.284	2.789	neuropilin 1	Binding
Nudt6	BB043522	0.842	0.867	0.878	1.653	nudix (nucleoside diphosphate linked moiety X)-type motif 6	Binding
Oasl2	BQ033138	1.283	1.602	1.237	1.921	2'-5' oligoadenylate synthetase-like 2	Binding
P2ry12	AK013804	1.368	1.838	1.78	1.899	purinergic receptor P2Y, G-protein coupled 12	Binding
P2ry6	BC027331	1.973	1.507	1.439	3.599	pyrimidinergic receptor P2Y, G-protein coupled, 6	Binding
Padi2	NM_008812	2.175	1.28	0.997	2.422	peptidyl arginine deiminase, type II	Binding
Pak3	BB468082	0.545	1.491	1.34	2.098	p21 (CDKN1A)-activated kinase 3	Binding
Pam	NM_013626	1.371	1.324	1.702	1.708	peptidylglycine alpha-amidating monooxygenase	Binding
Pank3	BC027089	0.523	0.78	1.929	1.523	pantothenate kinase 3	Binding
Papola	U58135	0.649	0.956	1.633	0.94	poly (A) polymerase alpha	Binding
Parp3	BC014870	1.607	2.772	1.656	3.7	poly (ADP-ribose) polymerase family, member 3	Binding
Parvg	NM_022321	1.371	2.988	0.941	4.226	parvin, gamma	Binding
Pcdh10	AV341417	0.91	1.551	2.373	1.202	protocadherin 10	Binding
Pcdh7	BB197591	0.543	0.922	1.588	1.753	protocadherin 7	Binding
Pcdhb12	NM_053137	1.628	2.485	1.47	1.252	protocadherin beta 12	Binding
Pcdhb9	NM_053134	6.351	8.137	5.957	5.6	protocadherin beta 9	Binding
Pcgf3	BG075606	0.677	0.712	2.092	0.887	Polycomb group ring finger 3	Binding
Pcp2	NM_008790	2.057	1.249	0.594	0.323	Purkinje cell protein 2 (L7)	Binding
Pdgfc	NM_019971	1.004	1.805	1.069	1.869	platelet-derived growth factor, C polypeptide	Binding
Pdlim2	BC024556	1.032	1.383	1.061	2.783	PDZ and LIM domain 2	Binding
Phf20l1	AV349060	0.278	0.353	2.562	0.426	PHD finger protein 20-like 1	Binding
Phyhd1	AK005293	1.008	0.803	1.17	2.077	phytanoyl-CoA dioxygenase domain containing 1	Binding
Pik3cd	BB207248	1.025	2.901	0.645	0.575	phosphatidylinositol 3-kinase catalytic delta polypeptide	Binding
Pik3r1	M60651	0.345	0.953	1.518	1.741	phosphatidylinositol 3-kinase, regulatory subunit, polypeptide 1 (p85 alpha)	Binding
Pik3r4	BC017537	3.368	2.684	2.183	2.7	phosphatidylinositol 3 kinase, regulatory subunit, polypeptide 4, p150	Binding
Pip5k2b	AI447325	16.61	55.42	109.1	19.33	Phosphatidylinositol-4-phosphate 5-kinase, type II, beta	Binding
Pkp3	AW475993	0.593	0.951	0.369	0.354	plakophilin 3	Binding
Plek	AF181829	1.255	1.464	1.714	4.107	pleckstrin	Binding
Prkcc	BM215011	4.859	1.403	0.459	0.401	protein kinase C, gamma	Binding
Prkrir	BF457576	0.721	1.51	1.034	1.861	protein-kinase, interferon-inducible double stranded RNA dependent inhibitor, repressor of (P58 repressor)	Binding
Pros1	Z25469	1.03	1.404	1.066	2.121	protein S (alpha)	Binding
Prox1	BB357661	0.881	0.513	3.243	1.536	prospero-related homeobox 1	Binding
Prrx2	AK019971	1.315	1.533	2.222	2.807	paired related homeobox 2	Binding
Qk	AW060288	0.608	1.102	1.615	1.505	quaking	Binding
Rab32	NM_026405	1.871	1.064	1.674	4.464	RAB32, member RAS oncogene family	Binding
Rab39b	AK020665	0.511	0.957	1.51	1.462	RAB39B, member RAS oncogene family	Binding
Rab40b	AV364488	1.553	1.44	1.143	1.742	Rab40b, member RAS oncogene family	Binding
Rab5c	BC023027	1.888	0.412	1.62	4.23	RAB5C, member RAS oncogene family	Binding
Rab7l1	BC016133	0.984	1.388	0.911	1.836	RAB7, member RAS oncogene family-like 1	Binding
Rad23b	BF138887	1.984	2.911	0.671	3.514	RAD23b homolog (S. cerevisiae)	Binding
Rap2b	BB645629	0.663	1.169	1.466	1.524	RAP2B, member of RAS oncogene family	Binding
Rbp1	NM_011254	1.585	1.991	1.153	2.046	retinol binding protein 1, cellular	Binding
Rerg	BC026463	1.441	2.85	0.927	2.784	RAS-like, estrogen-regulated, growth-inhibitor	Binding
Rhobtb3	AV047988	0.71	1.543	1.514	2.216	Rho-related BTB domain containing 3	Binding
Rhoj	AF309564	0.528	1.168	1.316	2.048	ras homolog gene family, member J	Binding
Rnase4	BC005569	1.023	2.496	1.386	4.542	ribonuclease, RNase A family 4	Binding
Rnaset2	BI410170	1.369	1.298	1.138	1.734	ribonuclease T2	Binding
Rnf11	BI150320	0.696	1.28	1.132	2.177	ring finger protein 11	Binding
Rnf138	NM_019706	0.529	1.18	1.495	1.319	ring finger protein 138	Binding
Rorb	BB751387	0.355	0.803	4.466	1.367	RAR-related orphan receptor beta	Binding
Rps6ka6	BB449218	0.69	1.37	1.17	2.038	ribosomal protein S6 kinase polypeptide 6	Binding
Rtn4	BG072267	0.235	0.486	2.763	1.848	reticulon 4	Binding
Ryr1	X83932	1.269	0.498	0.824	0.265	ryanodine receptor 1, skeletal muscle	Binding
S100a1	AI266795	1.517	1.54	1.395	2.389	S100 calcium binding protein A1	Binding
S100a4	D00208	2.708	2.013	1.434	18.91	S100 calcium binding protein A4	Binding
S100a6	NM_011313	1.834	1.468	0.859	3.011	S100 calcium binding protein A6 (calcyclin)	Binding
Sbk1	BC025837	1.262	1.359	0.699	0.525	SH3-binding kinase 1	Binding
Sep10	BG063199	0.993	1.224	1.18	1.846	septin 10	Binding
Sfpi1	NM_011355	1.872	0.895	0.693	2.145	SFFV proviral integration 1	Binding
Sfpq	BI738328	0.392	0.356	3.126	0.796	splicing factor proline/glutamine rich (polypyrimidine tract binding protein associated)	Binding
Sfrs12	AV012790	1.121	0.5	1.978	1.363	splicing factor, arginine/serine-rich 12	Binding
Ski	BM119402	0.571	0.229	2.222	0.657	Sloan-Kettering viral oncogene homolog	Binding
Slc14a1	AW556396	1.561	1.429	1.074	1.871	solute carrier family 14 (urea transporter), member 1	Binding
Smarcc1	BI558117	1.657	1.25	1.403	1.709	SWI/SNF related, matrix associated, actin dependent regulator of chromatin, subfamily c, member 1	Binding
Smc6	AU022584	1.047	2.321	1.44	1.079	structural maintenance of chromosomes 6	Binding
Son	BG145571	0.377	0.284	1.792	0.636	Son cell proliferation protein	Binding
Sox11	BG072739	0.432	0.625	1.488	1.52	SRY-box containing gene 11	Binding
Sox8	AV345303	2.894	1.795	0.777	1.385	SRY-box containing gene 8	Binding
Spnb3	AF026489	1.19	0.964	0.489	0.727	spectrin beta 3	Binding
Srprb	NM_009275	0.921	0.686	0.438	0.715	signal recognition particle receptor, B subunit	Binding
Stac	NM_016853	0.888	1.224	0.639	0.565	src homology three (SH3) and cysteine rich domain	Binding
Stk17b	AV173139	1.276	1.499	0.723	0.586	serine/threonine kinase 17b (apoptosis-inducing)	Binding
Syt4	AV336547	1.659	2.709	2.4	2.616	synaptotagmin IV	Binding
Syt7	AV138438	1.331	1.32	0.831	0.449	Synaptotagmin VII	Binding
Taf15	AK011843	2.327	1.384	1.912	1.79	TAF15 RNA polymerase II, TATA box binding protein (TBP)-associated factor	Binding
Tdgf1	AV294613	4.774	3.258	5.74	4.985	teratocarcinoma-derived growth factor	Binding
Tgfbi	NM_009369	1.766	2.338	0.808	1.665	transforming growth factor, beta induced	Binding
Tgfbr1	BM248342	0.722	1.453	1.562	3.029	transforming growth factor, beta receptor I	Binding
Tgfbr2	BG793483	1.025	1.571	1.269	2.15	transforming growth factor, beta receptor II	Binding
Tiparp	BB707122	0.658	1.105	1.554	1.503	TCDD-inducible poly(ADP-ribose) polymerase	Binding
Tpm2	AK003186	1.946	1.612	0.409	0.406	tropomyosin 2, beta	Binding
Tpr	AW554765	0.495	0.746	2.048	1.085	translocated promoter region	Binding
Trim30	AF220015	0.59	0.931	1.188	2.505	tripartite motif protein 30	Binding
Trim62	BB131288	0.312	3.206	0.818	0.966	tripartite motif-containing 62	Binding
Trove2	BQ176653	0.501	0.832	2.193	1.392	TROVE domain family, member 2	Binding
Trpc3	NM_019510	0.849	1.098	0.582	0.49	transient receptor potential cation channel, subfamily C, member 3	Binding
Trpc5	AF029983	0.386	0.793	1.904	1.105	transient receptor potential cation channel, subfamily C, member 5	Binding
Trps1	BB483226	0.57	1.062	1.698	1.202	trichorhinophalangeal syndrome I (human)	Binding
Ttc3	BM116591	0.527	0.27	2.329	0.936	tetratricopeptide repeat domain 3	Binding
Ttc9	BB106428	1.955	1.605	1.858	2.621	tetratricopeptide repeat domain 9	Binding
Tuba8	NM_017379	1.176	1.387	0.697	0.349	tubulin, alpha 8	Binding
Tubb2b	C79445	1.561	0.615	2.561	1.422	tubulin, beta 2b	Binding
Tubb6	NM_026473	1.319	2.706	1.217	4.652	tubulin, beta 6	Binding
Usp1	BC018179	0.668	1.157	1.598	1.598	ubiquitin specific peptdiase 1	Binding
Uty	BB742957	1.681	0.805	1.168	2.032	ubiquitously transcribed tetratricopeptide repeat gene, Y chromosome	Binding
Wnt5a	BC018425	0.769	0.982	1.209	1.791	wingless-related MMTV integration site 5A	Binding
Xrn1	NM_011916	0.589	0.311	3.343	1.548	5'-3' exoribonuclease 1	Binding
Ywhaz	BG968903	0.738	1.032	2.021	0.669	tyrosine 3-monooxygenase/tryptophan 5-monooxygenase activation protein, zeta polypeptide	Binding
Zbtb33	BB146985	0.817	1.381	1.182	1.426	zinc finger and BTB domain containing 33	Binding
Zdhhc14	AV361868	0.946	1.432	0.814	0.516	zinc finger, DHHC domain containing 14	Binding
Zdhhc20	BB655693	0.742	0.681	1.842	0.948	zinc finger, DHHC domain containing 20	Binding
Zfa	BB559637	0.801	2.163	0.797	0.33	zinc finger protein, autosomal	Binding
Zfp148	X98096	0.663	0.814	1.879	1.449	zinc finger protein 148	Binding
Zfp191	BB579760	0.519	1.292	1.61	1.535	zinc finger protein 191	Binding
Zfp367	BE629588	0.6	1.305	1.218	1.412	zinc finger protein 367	Binding
Zfp37	NM_009554	0.923	1.16	1.559	1.429	zinc finger protein 37	Binding
Zfp422-rs1	BM227942	0.684	1.07	2.132	1.3	zinc finger protein 422, related sequence 1	Binding
Zfp644	BM115349	0.564	1.054	1.805	2.024	zinc finger protein 644	Binding
Zfp97	NM_011765	0.792	1.484	1.557	2.371	zinc finger protein 97	Binding
1300007F04Rik	BB206100	0.396	0.881	1.97	0.632	RIKEN cDNA 1300007F04 gene	Catalytic activity
2010106G01Rik	NM_023220	0.675	1.238	1.36	1.59	RIKEN cDNA 2010106G01 gene	Catalytic activity
4933439C20Rik	BB006121	0.559	0.604	0.53	0.845	RIKEN cDNA 4933439C20 gene	Catalytic activity
9030612M13Rik	BB008634	0.558	0.655	2.246	0.979	RIKEN cDNA 9030612M13 gene	Catalytic activity
Acaa1a	NM_130864	2.878	1.999	1.084	1.749	acetyl-Coenzyme A acyltransferase 1A	Catalytic activity
Adamts10	AW045948	1.352	1.256	0.88	1.177	a disintegrin-like and metallopeptidase (reprolysin type) with thrombospondin type 1 motif, 10	Catalytic activity
Adcy7	BB746807	1.122	1.775	1.617	1.893	adenylate cyclase 7	Catalytic activity
Agxt2l1	AK005060	0.908	1.622	1.021	2.108	alanine-glyoxylate aminotransferase 2-like 1	Catalytic activity
Aldh7a1	BC012407	1.626	2.168	1.354	2.174	aldehyde dehydrogenase family 7, member A1	Catalytic activity
Alkbh8	BM239958	0.521	0.784	1.705	0.991	alkB, alkylation repair homolog 8 (E. coli)	Catalytic activity
Angpt1	BB453314	0.816	1.274	1.129	2.359	angiopoietin 1	Catalytic activity
Ankrd13c	BI794218	1.29	3.755	0.905	1.859	ankyrin repeat domain 13c	Catalytic activity
Anpep	NM_008486	1.366	1.904	0.682	5.215	alanyl (membrane) aminopeptidase	Catalytic activity
Anxa3	AW702161	0.882	1.558	1.438	2.777	annexin A3	Catalytic activity
Asph	AF289490	0.535	0.242	1.141	0.465	aspartate-beta-hydroxylase	Catalytic activity
Atg4c	BB530484	0.377	0.561	2.477	1.044	autophagy-related 4C (yeast)	Catalytic activity
Atp2a3	NM_016745	1.221	1.519	0.509	0.43	ATPase, Ca++ transporting, ubiquitous	Catalytic activity
Atp6v0d2	AV204216	0.492	1.72	1.737	11.68	ATPase, H+ transporting, lysosomal V0 subunit D2	Catalytic activity
Atp7a	U03434	0.7	0.866	2.036	1.089	ATPase, Cu++ transporting, alpha polypeptide	Catalytic activity
Atp8a1	AW125445	0.452	0.408	2.008	1.296	ATPase, aminophospholipid transporter (APLT), class I, type 8A, member 1	Catalytic activity
B230380D07Rik	AV229336	0.423	0.819	2.354	1.069	RIKEN cDNA B230380D07 gene	Catalytic activity
B3galt1	AV328619	0.632	1.433	1.771	1.461	UDP-Gal:betaGlcNAc beta 1,3-galactosyltransferase, polypeptide 1	Catalytic activity
C1galt1	NM_052993	0.838	1.44	1.019	1.361	core 1 UDP-galactose:N-acetylgalactosamine-alpha-R beta 1,3-galactosyltransferase	Catalytic activity
C3	K02782	1.505	8.067	0.634	12.93	complement component 3	Catalytic activity
C4b	NM_009780	1.089	1.226	3.773	10.14	complement component 4B (Childo blood group)	Catalytic activity
Cacna1g	AW494038	1.156	1.068	0.537	0.486	calcium channel, voltage-dependent, T type, alpha 1G subunit	Catalytic activity
Capn3	AF127766	1.03	1.003	1.049	1.792	calpain 3	Catalytic activity
Car8	BB125515	3.726	9.304	3.937	2.325	carbonic anhydrase 8	Catalytic activity
Car9	AJ245857	2.006	4.086	2.891	2.179	carbonic anhydrase 9	Catalytic activity
Casp1	BC008152	1.962	1.583	1.042	2.45	caspase 1	Catalytic activity
Casp12	NM_009808	0.639	1.421	1.363	2.28	caspase 12	Catalytic activity
Casp3	D86352	1.109	1.78	1.266	2.404	caspase 3	Catalytic activity
Ccnd1	NM_007631	1.198	1.035	1.035	1.864	cyclin D1	Catalytic activity
Ccng1	BG065754	0.69	1.757	1.057	1.889	cyclin G1	Catalytic activity
Cd109	AV246882	1.061	2.688	1.627	8.409	CD109 antigen	Catalytic activity
Cdkn1b	NM_009875	0.595	0.96	0.965	1.752	cyclin-dependent kinase inhibitor 1B	Catalytic activity
Cfi	NM_007686	0.635	0.9	1.387	1.882	complement component factor i	Catalytic activity
Ch25h	NM_009890	0.737	1.245	4.848	6.666	cholesterol 25-hydroxylase	Catalytic activity
Col4a3bp	BC016197	0.607	1.141	1.451	1.331	procollagen, type IV, alpha 3 (Goodpasture antigen) binding protein	Catalytic activity
Cox10	AV369982	0.792	2.161	0.188	0.453	COX10 homolog, cytochrome c oxidase assembly protein, heme A: farnesyltransferase (yeast)	Catalytic activity
Cox7c	AA190297	0.286	0.674	3.22	1.102	cytochrome c oxidase, subunit VIIc	Catalytic activity
Cpd	NM_007754	0.601	0.816	2.123	1.383	carboxypeptidase D	Catalytic activity
Cpxm2	AF017639	1.27	1.182	1.043	4.166	carboxypeptidase X 2 (M14 family)	Catalytic activity
Creg2	AV338277	0.107	0.421	0.895	0.182	cellular repressor of E1A-stimulated genes 2	Catalytic activity
Crim1	AK018666	0.699	0.992	1.699	1.304	cysteine rich transmembrane BMP regulator 1 (chordin like)	Catalytic activity
Csf1r	AK004947	1.307	1.367	1.183	2.612	colony stimulating factor 1 receptor	Catalytic activity
Csnk2a1	BB283759	0.462	0.819	2.455	1.672	casein kinase 2, alpha 1 polypeptide	Catalytic activity
Cst7	NM_009977	1.294	3.364	5.537	70.7	cystatin F (leukocystatin)	Catalytic activity
Ctbs	AV222441	0.465	3.757	1.064	1.788	chitobiase, di-N-acetyl-	Catalytic activity
Cth	BC019483	0.889	3.229	2.01	1.942	cystathionase (cystathionine gamma-lyase)	Catalytic activity
Ctsc	NM_009982	1.603	1.746	1.387	2.074	cathepsin C	Catalytic activity
Ctsd	NM_009983	1.54	1.248	1.328	3.062	cathepsin D	Catalytic activity
Ctsh	BB542535	1.067	0.957	1.328	1.79	cathepsin H	Catalytic activity
Ctso	BG230336	0.973	1.518	1.024	2.218	cathepsin O	Catalytic activity
Ctss	NM_021281	1.653	1.311	1.808	4.356	cathepsin S	Catalytic activity
Ctsz	NM_022325	1.478	1.322	1.647	3.527	cathepsin Z	Catalytic activity
Cyba	AK018713	1.362	1.979	1.296	4.173	cytochrome b-245, alpha polypeptide	Catalytic activity
Cybb	AV373944	0.934	1.682	0.439	2.356	cytochrome b-245, beta polypeptide	Catalytic activity
Cybrd1	BE945607	1.55	1.3	0.804	1.689	cytochrome b reductase 1	Catalytic activity
Cyp2c50	AI256046	1.486	1.363	0.705	0.377	cytochrome P450, family 2, subfamily c, polypeptide 50	Catalytic activity
Dcamkl1	BB269897	0.452	0.359	1.612	0.454	doublecortin and calcium/calmodulin-dependent protein kinase-like 1	Catalytic activity
Ddi2	BI110088	0.653	0.742	1.799	0.943	DNA-damage inducible protein 2	Catalytic activity
Ddo	BC006690	0.674	0.903	0.7	0.749	D-aspartate oxidase	Catalytic activity
Ddx3y	AA210261	2.58	1.137	2.325	2.049	DEAD (Asp-Glu-Ala-Asp) box polypeptide 3, Y-linked	Catalytic activity
Ddx6	BC021452	0.45	1.757	2.367	1.665	DEAD (Asp-Glu-Ala-Asp) box polypeptide 6	Catalytic activity
Dgkg	NM_138650	0.64	1.137	0.632	0.832	diacylglycerol kinase, gamma	Catalytic activity
Dgkz	BC014860	1.576	1.33	0.469	0.765	diacylglycerol kinase zeta	Catalytic activity
Dhrs7	AK009385	0.95	0.692	0.594	0.515	dehydrogenase/reductase (SDR family) member 7	Catalytic activity
Dhx30	BB105391	5.126	3.243	2.867	2.447	DEAH (Asp-Glu-Ala-His) box polypeptide 30	Catalytic activity
Dhx36	C76277	0.71	1.044	1.583	1.316	DEAH (Asp-Glu-Ala-His) box polypeptide 36	Catalytic activity
Dnajb14	BE952491	0.313	0.78	2.775	1.582	DnaJ (Hsp40) homolog, subfamily B, member 14	Catalytic activity
Dpp10	BB393194	0.275	0.221	1.288	0.262	Dipeptidylpeptidase 10	Catalytic activity
Dpp6	AV328546	1.471	0.261	1.66	1.654	dipeptidylpeptidase 6	Catalytic activity
Dpyd	BC028831	1.111	1.194	1.305	1.933	dihydropyrimidine dehydrogenase	Catalytic activity
Dpysl3	NM_009468	1.478	1.498	1.204	1.509	dihydropyrimidinase-like 3	Catalytic activity
E430002G05Rik	AU067747	1.219	0.796	1.148	1.688	RIKEN cDNA E430002G05 gene	Catalytic activity
Edd1	BF224640	1.334	3.671	0.432	0.717	E3 ubiquitin protein ligase, HECT domain containing, 1	Catalytic activity
Edem1	BG064496	1.438	2.138	1.505	2.211	ER degradation enhancer, mannosidase alpha-like 1	Catalytic activity
Enpp1	C76301	1.309	1.564	1.334	2.119	ectonucleotide pyrophosphatase/phosphodiesterase 1	Catalytic activity
Eya4	BB363812	0.585	1.141	2.045	1.85	eyes absent 4 homolog (Drosophila)	Catalytic activity
F13a1	NM_028784	0.909	1.192	1.415	1.651	coagulation factor XIII, A1 subunit	Catalytic activity
Flt3	NM_010229	1.94	1.184	1.22	1.001	FMS-like tyrosine kinase 3	Catalytic activity
Fstl1	BI452727	0.878	1.717	0.913	2.295	follistatin-like 1	Catalytic activity
Fut9	BB484070	0.214	0.536	3.515	1.463	fucosyltransferase 9	Catalytic activity
Galnt2	BG064057	0.896	0.621	1.572	1.43	UDP-N-acetyl-alpha-D-galactosamine:polypeptide N-acetylgalactosaminyltransferase 2	Catalytic activity
Ganab	BB188199	2.779	2.327	0.436	0.666	alpha glucosidase 2 alpha neutral subunit	Catalytic activity
Gchfr	BB610454	1.802	1.321	0.472	0.44	GTP cyclohydrolase I feedback regulator	Catalytic activity
Gdi2	BB364558	0.717	0.69	1.933	1.004	Guanosine diphosphate (GDP) dissociation inhibitor 2	Catalytic activity
Gdpd2	BB550907	0.846	1.199	0.924	2.687	glycerophosphodiester phosphodiesterase domain containing 2	Catalytic activity
Gfra1	BE534815	1.481	1.23	1.766	1.823	glial cell line derived neurotrophic factor family receptor alpha 1	Catalytic activity
Ggta1	AF297615	0.966	1.797	0.687	3.528	glycoprotein galactosyltransferase alpha 1, 3	Catalytic activity
Gna13	BI662324	0.715	1.01	1.329	1.896	guanine nucleotide binding protein, alpha 13	Catalytic activity
Gng13	AB030194	1.536	1.625	0.622	0.461	guanine nucleotide binding protein 13, gamma	Catalytic activity
Gpnmb	NM_053110	0.429	0.897	4.695	24.3	glycoprotein (transmembrane) nmb	Catalytic activity
Gpx3	NM_008161	1.698	1.652	1.01	3.327	glutathione peroxidase 3	Catalytic activity
Grn	BB000455	1.699	1.448	1.711	1.783	granulin	Catalytic activity
Gsbs	BC026822	0.975	1.264	0.704	0.492	G substrate	Catalytic activity
Gusb	NM_010368	1.546	1.419	1.569	3.289	glucuronidase, beta	Catalytic activity
Hdac2	BB461532	0.498	0.42	3.112	1.028	histone deacetylase 2	Catalytic activity
Hdgfrp2	AW322533	0.413	0.349	1.826	0.431	hepatoma-derived growth factor, related protein 2	Catalytic activity
Hecw2	BB445169	0.732	0.613	1.617	1.446	HECT, C2 and WW domain containing E3 ubiquitin protein ligase 2	Catalytic activity
Hemk1	AK009239	0.993	0.927	0.56	0.549	HemK methyltransferase family member 1	Catalytic activity
Hexa	U07631	1.047	1.295	1.474	2.273	hexosaminidase A	Catalytic activity
Hexb	NM_010422	1.33	1.784	2.489	3.898	hexosaminidase B	Catalytic activity
Hk2	NM_013820	1.158	0.967	0.844	0.511	hexokinase 2	Catalytic activity
Hpse	BG094050	0.85	1.658	2.353	9.422	Heparanase	Catalytic activity
Huwe1	BB531571	0.32	0.184	2.816	1.039	HECT, UBA and WWE domain containing 1	Catalytic activity
Hyal1	NM_008317	0.734	0.71	0.388	0.517	hyaluronoglucosaminidase 1	Catalytic activity
Icmt	BF462080	1.192	0.797	0.53	0.52	isoprenylcysteine carboxyl methyltransferase	Catalytic activity
Ifih1	AY075132	1.387	1.085	1.686	1.811	interferon induced with helicase C domain 1	Catalytic activity
Inpp5a	BB307136	1.073	1.112	0.621	0.664	inositol polyphosphate-5-phosphatase A	Catalytic activity
Itga6	BM935811	0.66	1.12	2.304	1.532	integrin alpha 6	Catalytic activity
Itgam	NM_008401	1.906	2.029	1.9	3.45	integrin alpha M	Catalytic activity
Itgax	NM_021334	0.477	1.175	3.04	12.92	integrin alpha X	Catalytic activity
Itpka	BC027291	0.983	1.326	0.456	0.525	inositol 1,4,5-trisphosphate 3-kinase A	Catalytic activity
Lamp2	BB490768	0.897	1.654	0.95	2.112	lysosomal membrane glycoprotein 2	Catalytic activity
Lcp2	BC006948	1.426	0.887	0.912	3.342	lymphocyte cytosolic protein 2	Catalytic activity
Lhfpl2	BG917242	0.994	1.049	1.009	2.408	lipoma HMGIC fusion partner-like 2	Catalytic activity
Lpgat1	BE987427	0.555	1.385	1.738	1.385	lysophosphatidylglycerol acyltransferase 1	Catalytic activity
Lpl	AK017272	1.381	1.406	1.424	1.953	lipoprotein lipase	Catalytic activity
Lpxn	BC026563	1.81	0.763	1.022	2.211	leupaxin	Catalytic activity
Lyzs	AW208566	1.025	3.752	0.972	19.54	lysozyme	Catalytic activity
Lzp-s	AV058500	1.33	7.585	1.226	19.13	P lysozyme structural	Catalytic activity
Man1a	BB070019	0.964	1.304	1.32	1.803	mannosidase 1, alpha	Catalytic activity
Man2b1	BC005430	1.73	1.404	1.351	3.069	mannosidase 2, alpha B1	Catalytic activity
Maoa	AV356118	0.811	0.95	2.022	1.873	monoamine oxidase A	Catalytic activity
Map3k7	D76446	0.931	1.763	1.495	1.705	mitogen activated protein kinase kinase kinase 7	Catalytic activity
Map4k4	BF450398	1.339	0.805	0.981	2.712	mitogen-activated protein kinase kinase kinase kinase 4	Catalytic activity
Mapkapk3	AI451985	1.456	2.63	2.552	12.7	mitogen-activated protein kinase-activated protein kinase 3	Catalytic activity
Matn4	NM_013592	1.539	0.82	1.481	4.243	matrilin 4	Catalytic activity
Mlstd1	BB366634	1.234	1.859	0.603	0.564	male sterility domain containing 1	Catalytic activity
Mmp12	BC019135	0.166	1.175	3.518	42.56	matrix metallopeptidase 12	Catalytic activity
Mmp19	AF153199	1.697	0.401	3.539	33.2	matrix metallopeptidase 19	Catalytic activity
Mpp5	AW258373	0.897	1.071	1.795	1.634	membrane protein, palmitoylated 5 (MAGUK p55 subfamily member 5)	Catalytic activity
Mpst	NM_138670	1.417	0.409	2.501	3.177	mercaptopyruvate sulfurtransferase	Catalytic activity
Mtrf1l	BE686616	1.411	1.647	1.859	1.388	mitochondrial translational release factor 1-like	Catalytic activity
Mup1	NM_031188	0.89	1.17	0.257	0.286	major urinary protein 1	Catalytic activity
Myd88	BC005591	1.152	1.759	1.155	2.26	myeloid differentiation primary response gene 88	Catalytic activity
Narg1	BG067031	0.951	0.869	1.63	1.184	NMDA receptor-regulated gene 1	Catalytic activity
Nat2	NM_010874	0.668	2.225	1.588	2.395	N-acetyltransferase 2 (arylamine N-acetyltransferase)	Catalytic activity
Ncf4	NM_008677	1.13	3.513	1.05	3.246	neutrophil cytosolic factor 4	Catalytic activity
Nek2	C77054	1.335	0.794	0.573	0.164	NIMA (never in mitosis gene a)-related expressed kinase 2	Catalytic activity
Nek6	BB528391	1.38	1.438	0.979	2.678	NIMA (never in mitosis gene a)-related expressed kinase 6	Catalytic activity
Nek7	NM_021605	0.659	1.215	1.303	2.051	NIMA (never in mitosis gene a)-related expressed kinase 7	Catalytic activity
Nell1	AI841091	1.319	2.863	0.537	0.496	NEL-like 1 (chicken)	Catalytic activity
Neo1	BB350308	0.609	0.646	0.374	0.226	neogenin	Catalytic activity
Nnt	BB205930	0.485	0.477	0.332	0.333	nicotinamide nucleotide transhydrogenase	Catalytic activity
Npl	BC022734	1.449	2.115	1.442	3.224	N-acetylneuraminate pyruvate lyase	Catalytic activity
Nrgn	AK002933	1.618	3.543	0.81	1.631	neurogranin	Catalytic activity
Nrp1	AK011144	0.923	1.199	1.284	2.789	neuropilin 1	Catalytic activity
Nt5dc3	BG804066	1.845	1.202	0.62	0.424	5'-nucleotidase domain containing 3	Catalytic activity
Nudt6	BB043522	0.842	0.867	0.878	1.653	nudix (nucleoside diphosphate linked moiety X)-type motif 6	Catalytic activity
Oasl2	BQ033138	1.283	1.602	1.237	1.921	2'-5' oligoadenylate synthetase-like 2	Catalytic activity
Padi2	NM_008812	2.175	1.28	0.997	2.422	peptidyl arginine deiminase, type II	Catalytic activity
Pak3	BB468082	0.545	1.491	1.34	2.098	p21 (CDKN1A)-activated kinase 3	Catalytic activity
Pam	NM_013626	1.371	1.324	1.702	1.708	peptidylglycine alpha-amidating monooxygenase	Catalytic activity
Pank3	BC027089	0.523	0.78	1.929	1.523	pantothenate kinase 3	Catalytic activity
Papola	U58135	0.649	0.956	1.633	0.94	poly (A) polymerase alpha	Catalytic activity
Parp3	BC014870	1.607	2.772	1.656	3.7	poly (ADP-ribose) polymerase family, member 3	Catalytic activity
Pcdh7	BB197591	0.543	0.922	1.588	1.753	protocadherin 7	Catalytic activity
Pcmt1	AA389937	1.838	1.834	1.275	1.325	protein-L-isoaspartate (D-aspartate) O-methyltransferase 1	Catalytic activity
Pdgfc	NM_019971	1.004	1.805	1.069	1.869	platelet-derived growth factor, C polypeptide	Catalytic activity
Pex2	BB428358	1.921	0.495	1.253	3.006	peroxin 2	Catalytic activity
Pgm5	BG967597	0.823	0.797	1.194	2.476	phosphoglucomutase 5	Catalytic activity
Pigo	BB546713	3.379	3.243	3.003	2.111	phosphatidylinositol glycan anchor biosynthesis, class O	Catalytic activity
Pik3ap1	BI684288	0.778	1.098	1.122	2.175	phosphoinositide-3-kinase adaptor protein 1	Catalytic activity
Pik3cd	BB207248	1.025	2.901	0.645	0.575	phosphatidylinositol 3-kinase catalytic delta polypeptide	Catalytic activity
Pik3r1	M60651	0.345	0.953	1.518	1.741	phosphatidylinositol 3-kinase, regulatory subunit, polypeptide 1 (p85 alpha)	Catalytic activity
Pik3r4	BC017537	3.368	2.684	2.183	2.7	phosphatidylinositol 3 kinase, regulatory subunit, polypeptide 4, p150	Catalytic activity
Pkp3	AW475993	0.593	0.951	0.369	0.354	plakophilin 3	Catalytic activity
Pmm2	AK012683	3.086	1.548	0.875	0.766	phosphomannomutase 2	Catalytic activity
Pnmt	AV380429	1.132	0.478	0.953	0.486	phenylethanolamine-N-methyltransferase	Catalytic activity
Pon3	NM_008897	1.141	0.991	1.624	2.818	paraoxonase 3	Catalytic activity
Ppm1l	BB308836	0.566	0.638	1.541	1.421	protein phosphatase 1 (formerly 2C)-like	Catalytic activity
Ppm1m	AK013149	2.681	2.079	1.444	2.123	protein phosphatase 1M	Catalytic activity
Prkaa2	BB612385	0.527	0.848	1.554	1.089	protein kinase, AMP-activated, alpha 2 catalytic subunit	Catalytic activity
Prkcc	BM215011	4.859	1.403	0.459	0.401	protein kinase C, gamma	Catalytic activity
Prkrir	BF457576	0.721	1.51	1.034	1.861	protein-kinase, interferon-inducible double stranded RNA dependent inhibitor, repressor of (P58 repressor)	Catalytic activity
Prmt8	BG065273	1.386	1.192	0.656	0.717	protein arginine N-methyltransferase 8	Catalytic activity
Psmb9	NM_013585	0.946	1.546	0.862	3.047	proteosome (prosome, macropain) subunit, beta type 9 (large multifunctional peptidase 2)	Catalytic activity
Pten	AA214868	0.555	1.068	2.007	1.566	phosphatase and tensin homolog	Catalytic activity
Ptplad2	AV291250	0.98	1.487	1.56	3.677	protein tyrosine phosphatase-like A domain containing 2	Catalytic activity
Ptpn6	NM_013545	2.476	2.763	0.677	17.76	protein tyrosine phosphatase, non-receptor type 6	Catalytic activity
Pycard	BG084230	2.489	2.292	1.662	3.812	PYD and CARD domain containing	Catalytic activity
Pygl	NM_133198	1.431	1.625	1.032	2.155	liver glycogen phosphorylase	Catalytic activity
Qpct	BB150720	1.02	2.586	1.62	3.058	glutaminyl-peptide cyclotransferase (glutaminyl cyclase)	Catalytic activity
Rab32	NM_026405	1.871	1.064	1.674	4.464	RAB32, member RAS oncogene family	Catalytic activity
Rab5c	BC023027	1.888	0.412	1.62	4.23	RAB5C, member RAS oncogene family	Catalytic activity
Rad23b	BF138887	1.984	2.911	0.671	3.514	RAD23b homolog (S. cerevisiae)	Catalytic activity
Rnase4	BC005569	1.023	2.496	1.386	4.542	ribonuclease, RNase A family 4	Catalytic activity
Rnaset2	BI410170	1.369	1.298	1.138	1.734	ribonuclease T2	Catalytic activity
Rnf11	BI150320	0.696	1.28	1.132	2.177	ring finger protein 11	Catalytic activity
Rps6ka6	BB449218	0.69	1.37	1.17	2.038	ribosomal protein S6 kinase polypeptide 6	Catalytic activity
Sbk1	BC025837	1.262	1.359	0.699	0.525	SH3-binding kinase 1	Catalytic activity
Serpina3n	NM_009252	2.279	1.624	1.08	2.18	serine (or cysteine) peptidase inhibitor, clade A, member 3N	Catalytic activity
Soat1	BG064396	1.156	1.459	1.276	3.319	sterol O-acyltransferase 1	Catalytic activity
Sorbs1	BB218653	1.387	0.27	1.333	0.497	Sorbin and SH3 domain containing 1	Catalytic activity
Spag5	X81633	1.902	1.103	0.72	0.553	sperm associated antigen 5	Catalytic activity
Srr	BB020681	0.913	2.582	0.738	0.711	serine racemase	Catalytic activity
St8sia4	NM_009183	0.981	1.302	1.383	1.437	ST8 alpha-N-acetyl-neuraminide alpha-2,8-sialyltransferase 4	Catalytic activity
St8sia6	BB486599	0.644	1.106	2.265	1.64	ST8 alpha-N-acetyl-neuraminide alpha-2,8-sialyltransferase 6	Catalytic activity
Stac	NM_016853	0.888	1.224	0.639	0.565	src homology three (SH3) and cysteine rich domain	Catalytic activity
Steap2	BB817972	0.623	0.485	0.988	0.314	six transmembrane epithelial antigen of prostate 2	Catalytic activity
Stk17b	AV173139	1.276	1.499	0.723	0.586	serine/threonine kinase 17b (apoptosis-inducing)	Catalytic activity
Sulf1	BB065799	1.033	1.193	1.281	2.335	sulfatase 1	Catalytic activity
Tgfbr1	BM248342	0.722	1.453	1.562	3.029	transforming growth factor, beta receptor I	Catalytic activity
Tgfbr2	BG793483	1.025	1.571	1.269	2.15	transforming growth factor, beta receptor II	Catalytic activity
Timp1	BC008107	1.404	1.176	2.079	5.563	tissue inhibitor of metalloproteinase 1	Catalytic activity
Timp2	M93954	1.576	1.9	1.383	3.268	tissue inhibitor of metalloproteinase 2	Catalytic activity
Tpr	AW554765	0.495	0.746	2.048	1.085	translocated promoter region	Catalytic activity
Tsga14	BB091390	1.24	1.995	0.2	0.728	testis specific gene A14	Catalytic activity
Tyrobp	NM_011662	1.812	2.732	2.874	14.4	TYRO protein tyrosine kinase binding protein	Catalytic activity
Ube2s	NM_133777	1.576	1.202	1.461	2.025	ubiquitin-conjugating enzyme E2S	Catalytic activity
Ugt1a2	D87867	1.359	1.478	1.246	3.263	UDP glucuronosyltransferase 1 family, polypeptide A2	Catalytic activity
Usp1	BC018179	0.668	1.157	1.598	1.598	ubiquitin specific peptdiase 1	Catalytic activity
Usp53	BG076275	0.758	1.23	1.101	1.765	ubiquitin specific peptidase 53	Catalytic activity
Uty	BB742957	1.681	0.805	1.168	2.032	ubiquitously transcribed tetratricopeptide repeat gene, Y chromosome	Catalytic activity
Uxs1	AA203925	0.891	1.146	1.396	1.563	UDP-glucuronate decarboxylase 1	Catalytic activity
Wif1	BC004048	1.648	0.947	0.415	0.586	Wnt inhibitory factor 1	Catalytic activity
Ywhaz	BG968903	0.738	1.032	2.021	0.669	tyrosine 3-monooxygenase/tryptophan 5-monooxygenase activation protein, zeta polypeptide	Catalytic activity
0610011I04Rik	BC010831	1.744	1.672	1.12	3.05	RIKEN cDNA 0610011I04 gene	Others
1700048O20Rik	BE980678	0.511	1.072	0.461	0.458	RIKEN cDNA 1700048O20 gene	Others
1810009M01Rik	NM_023056	1.376	1.293	1.249	2.313	RIKEN cDNA 1810009M01 gene	Others
2810459M11Rik	AK013367	1.413	1.102	1.29	1.793	RIKEN cDNA 2810459M11 gene	Others
4921524J06Rik	BG073340	0.969	1.253	1.301	1.666	RIKEN cDNA 4921524J06 gene	Others
4933440J22Rik	BB733638	1.152	1.623	0.533	0.42	RIKEN cDNA 4933440J22 gene	Others
9030416H16Rik	BG074304	0.379	0.34	1.577	0.547	RIKEN cDNA 9030416H16 gene	Others
9330182L06Rik	AU067633	0.456	0.594	2.779	0.963	RIKEN cDNA 9330182L06 gene	Others
A530050D06Rik	BI146987	1	1.18	1.873	3.319	RIKEN cDNA A530050D06 gene	Others
Arhgap24	BC025502	1.203	1.622	1.391	1.855	Rho GTPase activating protein 24	Others
Arhgap25	BM241218	0.866	1.86	0.778	2.647	Rho GTPase activating protein 25	Others
Bat2d	BI083627	1.113	1.086	1.719	1.292	BAT2 domain containing 1	Others
Cbln2	BQ175551	0.936	2.583	1.596	2.023	cerebellin 2 precursor protein	Others
Cbln4	AV343573	1.317	2.002	1.725	1.753	cerebellin 4 precursor protein	Others
Ccdc3	AK009833	1.002	1.088	0.858	4.49	coiled-coil domain containing 3	Others
Cep76	AV324566	1.262	1.579	0.768	0.556	centrosomal protein 76	Others
Cln5	AV315220	0.843	1.407	1.123	1.979	ceroid-lipofuscinosis, neuronal 5	Others
Ctla2a	NM_007796	0.596	1.409	1.129	2.052	cytotoxic T lymphocyte-associated protein 2 alpha	Others
Ctla2b	BG064656	0.701	1.756	1.048	2.08	cytotoxic T lymphocyte-associated protein 2 beta	Others
D10Bwg1379e	BB125269	0.798	0.808	0.758	0.371	DNA segment, Chr 10, Brigham & Women's Genetics 1379 expressed	Others
E130203B14Rik	BB304844	0.854	1.037	0.954	1.719	RIKEN cDNA E130203B14 gene	Others
Evi5	AI255184	0.59	0.66	2.599	1.396	ecotropic viral integration site 5	Others
Ext1	AV228877	0.367	0.167	4.302	0.474	Exostoses (multiple) 1	Others
Fyb	BB157866	1.728	1.455	1.467	3.16	FYN binding protein	Others
Garnl3	BB131106	1.355	0.994	0.653	0.341	GTPase activating RANGAP domain-like 3	Others
Gas2l3	BB770972	0.691	0.925	2.3	1.031	growth arrest-specific 2 like 3	Others
Glipr1	BC025083	1.433	1.335	1.189	3.097	GLI pathogenesis-related 1 (glioma)	Others
Gpm6b	AK020224	0.794	0.463	1.118	0.613	glycoprotein m6b	Others
Ibrdc3	AK015966	1.02	1.112	0.494	0.915	IBR domain containing 3	Others
Ier5l	NM_030244	2.081	1.387	0.874	1.966	immediate early response 5-like	Others
Krt24	AK009986	3.149	1.079	0.228	0.487	keratin 24	Others
Lasp1	BB260833	0.303	1.286	1.169	0.852	LIM and SH3 protein 1	Others
Lect1	NM_010701	1.766	1.519	1.826	3.126	leukocyte cell derived chemotaxin 1	Others
Lor	NM_008508	1.868	2.317	0.789	1.859	loricrin	Others
Lrch1	BB011593	1.001	1.339	0.901	0.533	leucine-rich repeats and calponin homology (CH) domain containing 1	Others
Lrrc2	AK010252	3.174	3.982	3.069	3.808	leucine rich repeat containing 2	Others
Lrrfip1	BG069059	1.306	1.515	1.034	1.765	leucine rich repeat (in FLII) interacting protein 1	Others
Lrrtm4	BB085030	1.214	2.406	1.823	1.139	leucine rich repeat transmembrane neuronal 4	Others
Mal2	BB127697	0.669	1.45	1.692	1.564	mal, T-cell differentiation protein 2	Others
Mamdc1	BG073012	0.384	0.353	1.869	0.429	MAM domain containing 1	Others
Mamdc2	AK004794	1.028	0.936	1.39	2.22	MAM domain containing 2	Others
Mdfic	U13371	0.798	1.472	1.288	2.49	MyoD family inhibitor domain containing	Others
Msl2l1	BB745314	1.263	0.711	1.692	1.388	male-specific lethal 2-like 1 (Drosophila)	Others
Nckap1l	BM238906	2.019	1.433	1.271	3.562	NCK associated protein 1 like	Others
Nol4	AV323033	0.542	0.604	0.747	0.656	nucleolar protein 4	Others
Phb	BM243379	1.624	1.994	2.147	3.303	Prohibitin	Others
Pp11r	AI528824	1.797	0.874	1.392	3.493	placental protein 11 related	Others
Ptprd	BB374993	0.471	0.243	2.28	0.47	Protein tyrosine phosphatase, receptor type, D	Others
Ptprk	BG802688	0.399	0.507	1.089	0.156	Protein tyrosine phosphatase, receptor type, K	Others
Rian	AB076245	0.245	0.565	3.894	1.918	RNA imprinted and accumulated in nucleus	Others
Rif1	BG070871	0.586	0.864	1.899	1.147	Rap1 interacting factor 1 homolog (yeast)	Others
Rtp4	BC024872	1.41	1.504	1.926	2.241	receptor transporter protein 4	Others
Samd12	AV347618	0.341	0.668	2.415	1.208	sterile alpha motif domain containing 12	Others
Sbf2	BB364262	0.598	0.334	2.332	0.593	SET binding factor 2	Others
Slamf9	NM_029612	0.858	0.653	1.463	6.996	SLAM family member 9	Others
Smpx	NM_025357	1.162	1.095	0.473	0.451	small muscle protein, X-linked	Others
Taok1	BB151477	0.418	0.503	2.559	1.729	TAO kinase 1	Others
Tcba1	AK018248	0.907	1.194	1.446	2.671	T-cell lymphoma breakpoint associated target 1	Others
Tmem100	NM_026433	1.445	1.989	1.067	2.73	transmembrane protein 100	Others
Tmem167	BQ174163	0.626	1.022	1.71	1.461	transmembrane protein 167	Others
Tmem25	AK002841	1.004	0.926	0.586	0.683	transmembrane protein 25	Others
Tmem30b	BG068678	0.751	0.777	0.617	0.179	transmembrane protein 30B	Others
Tmie	AV290109	0.319	1.571	0.739	3.136	transmembrane inner ear	Others
Tspan11	BB004011	1.402	1.352	0.37	0.644	tetraspanin 11	Others
Vip	AK018599	0.764	3.108	1.196	2.422	vasoactive intestinal polypeptide	Others
Wtap	AJ276707	1.026	1.629	1.423	1.284	Wilms' tumour 1-associating protein	Others
Xist	L04961	0.0889	1.765	0.509	0.514	inactive X specific transcripts	Others

## Sheet: PS-NA_cr
Table S1 Classification of significantly expressed genes in PS-NA cerebrum
Symbol	Accession	0 day	4 weeks	12 weeks	18 weeks	Gene Name	Function
B2m	BF715219	1.151	1.481	1.066	2.249	beta-2 microglobulin	Inflammation/macrophage
C1qa	NM_007572	0.931	1.888	1.435	2.739	complement component 1, q subcomponent, alpha polypeptide	Inflammation/macrophage
C1qb	BB111335	1.023	1.336	1.721	2.268	complement component 1, q subcomponent, beta polypeptide	Inflammation/macrophage
C1qc	NM_007574	1.263	1.724	1.586	2.796	complement component 1, q subcomponent, C chain	Inflammation/macrophage
C3ar1	BB333624	1.309	2.421	2.965	3.58	complement component 3a receptor 1	Inflammation/macrophage
C4b	NM_009780	1.377	1.255	1.892	5.708	complement component 4B (Childo blood group)	Inflammation/macrophage
Ccl12	U50712	0.675	1.249	1.983	11.54	chemokine (C-C motif) ligand 12	Inflammation/macrophage
Ccl21b	NM_011335	0.743	4.987	54.96	32.96	chemokine (C-C motif) ligand 21b	Inflammation/macrophage
Ccl28	BE196980	0.597	0.43	0.911	0.792	Chemokine (C-C motif) ligand 28	Inflammation/macrophage
Ccl3	NM_011337	1.438	1.254	0.725	5.209	chemokine (C-C motif) ligand 3	Inflammation/macrophage
Cd44	M27130	1.015	0.874	1.351	2.379	CD44 antigen	Inflammation/macrophage
Cd68	BC021637	1.448	1.436	1.88	3.708	CD68 antigen	Inflammation/macrophage
Cd84	NM_013489	0.9	0.721	1.814	3.121	CD84 antigen	Inflammation/macrophage
Emr1	U66888	1.063	1.26	1.233	1.852	EGF-like module containing, mucin-like, hormone receptor-like sequence 1	Inflammation/macrophage
Enpp1	C76301	2.081	1.339	1.591	1.629	ectonucleotide pyrophosphatase/phosphodiesterase 1	Inflammation/macrophage
Fcer1g	NM_010185	1.371	1.198	1.548	2.681	Fc receptor, IgE, high affinity I, gamma polypeptide	Inflammation/macrophage
Fcgr1	AF143181	1.052	1.062	1.142	2.321	Fc receptor, IgG, high affinity I	Inflammation/macrophage
Gbp2	BE197524	0.824	1.169	0.781	1.861	guanylate nucleotide binding protein 2	Inflammation/macrophage
Golga4	NM_018748	0.945	1.201	2.23	1.462	golgi autoantigen, golgin subfamily a, 4	Inflammation/macrophage
H2-D1	L23495	1.014	1.627	1.084	2.844	histocompatibility 2, D region locus 1	Inflammation/macrophage
Icam1	BC008626	1.404	1.324	2.362	2.9	intercellular adhesion molecule	Inflammation/macrophage
Ifit3	NM_010501	1.068	0.666	2.201	2.534	interferon-induced protein with tetratricopeptide repeats 3	Inflammation/macrophage
Ifitm3	BC010291	1.4	1.233	1.272	2.405	interferon induced transmembrane protein 3	Inflammation/macrophage
Ifna1	NM_010502	0.496	0.749	0.488	0.6	interferon alpha 1	Inflammation/macrophage
Irgm	NM_008326	1.359	0.721	1.478	1.503	immunity-related GTPase family, M	Inflammation/macrophage
Ly86	NM_010745	1.05	0.75	1.224	2.289	lymphocyte antigen 86	Inflammation/macrophage
Map3k7	D76446	1.222	1.155	1.699	1.447	mitogen activated protein kinase kinase kinase 7	Inflammation/macrophage
Mmp12	BC019135	0.998	0.661	0.538	5.278	matrix metallopeptidase 12	Inflammation/macrophage
Mpa2l	BG092512	0.633	0.898	1.401	2.054	macrophage activation 2 like	Inflammation/macrophage
Mpeg1	L20315	1.281	1.15	2.524	2.691	macrophage expressed gene 1	Inflammation/macrophage
Myd88	BC005591	1.282	1.973	1.498	2.302	myeloid differentiation primary response gene 88	Inflammation/macrophage
Oas1a	BC018470	0.808	0.63	1.162	2.257	2'-5' oligoadenylate synthetase 1A	Inflammation/macrophage
Oasl2	BQ033138	1.018	1.472	1.631	3.517	2'-5' oligoadenylate synthetase-like 2	Inflammation/macrophage
Pnma1	AK017476	0.801	1.904	1.459	1.852	paraneoplastic antigen MA1	Inflammation/macrophage
Slc15a3	NM_023044	1.381	1.4	2.238	5.34	solute carrier family 15, member 3	Inflammation/macrophage
Tlr2	NM_011905	1.043	0.741	1.443	2.581	toll-like receptor 2	Inflammation/macrophage
Trem2	NM_031254	0.912	3.385	1.346	2.425	triggering receptor expressed on myeloid cells 2	Inflammation/macrophage
Trove2	BQ176653	0.754	0.953	2.897	1.366	TROVE domain family, member 2	Inflammation/macrophage
Tyrobp	NM_011662	0.984	0.928	2.498	4.084	TYRO protein tyrosine kinase binding protein	Inflammation/macrophage
Egr2	X06746	1.179	1.003	3.186	1.208	early growth response 2	Myelination
Mbp	BB181247	1.066	0.589	1.827	1.604	myelin basic protein	Myelination
Atp6v0a1	BC001995	1.553	9.136	0.528	1.287	ATPase, H+ transporting, lysosomal V0 subunit A1	Synapse vesicle
Camk2a	X14836	2.011	1.134	0.388	1.091	calcium/calmodulin-dependent protein kinase II alpha	Synapse vesicle
Dnm3	BB212531	0.944	1.74	1.586	2.266	dynamin 3	Synapse vesicle
Rab39b	AK020665	0.734	0.653	1.952	1.533	RAB39B, member RAS oncogene family	Synapse vesicle
Bcl2a1a	L16462	0.736	1.217	2.443	2.713	B-cell leukemia/lymphoma 2 related protein A1a	Cell death
Fcer1g	NM_010185	1.371	1.198	1.548	2.681	Fc receptor, IgE, high affinity I, gamma polypeptide	Cell death
Fcgr3	NM_010188	0.894	1.258	1.272	2.424	Fc receptor, IgG, low affinity III	Cell death
Hspa1b	M12573	1.596	1.961	1.023	1.392	heat shock protein 1B	Cell death
Myd88	BC005591	1.282	1.973	1.498	2.302	myeloid differentiation primary response gene 88	Cell death
Pdcd10	AV094856	0.706	0.642	1.943	1.535	programmed cell death 10	Cell death
Pten	AA214868	0.876	0.937	1.904	1.544	phosphatase and tensin homolog	Cell death
Pycard	BG084230	0.923	1.407	1.178	2.456	PYD and CARD domain containing	Cell death
Tlr2	NM_011905	1.043	0.741	1.443	2.581	toll-like receptor 2	Cell death
Tsc22d3	AF201289	0.979	2.299	0.611	0.689	TSC22 domain family 3	Cell death
Acaa1a	NM_130864	1.694	2.03	1.498	1.933	acetyl-Coenzyme A acyltransferase 1A	Lipid metabolism
Anxa3	AW702161	1.054	0.791	1.457	1.481	annexin A3	Lipid metabolism
C1qb	BB111335	1.023	1.336	1.721	2.268	complement component 1, q subcomponent, beta polypeptide	Lipid metabolism
C1qc	NM_007574	1.263	1.724	1.586	2.796	complement component 1, q subcomponent, C chain	Lipid metabolism
Cebpa	BC011118	1.515	2.547	1.091	1.806	CCAAT/enhancer binding protein (C/EBP), alpha	Lipid metabolism
Col4a3bp	BC016197	1.184	0.983	1.906	1.216	procollagen, type IV, alpha 3 (Goodpasture antigen) binding protein	Lipid metabolism
Cyp26b1	AW049789	1.021	0.946	1.744	1.978	cytochrome P450, family 26, subfamily b, polypeptide 1	Lipid metabolism
Fcer1g	NM_010185	1.371	1.198	1.548	2.681	Fc receptor, IgE, high affinity I, gamma polypeptide	Lipid metabolism
Grn	BB000455	1.452	1.494	1.537	2.095	granulin	Lipid metabolism
Lpgat1	BE987427	0.707	1.274	2.02	1.721	lysophosphatidylglycerol acyltransferase 1	Lipid metabolism
Pcyt1a	NM_009981	0.931	1.202	1.294	1.838	phosphate cytidylyltransferase 1, choline, alpha isoform	Lipid metabolism
Psap	BM212050	0.248	0.181	0.13	0.191	prosaposin	Lipid metabolism
Rbp1	NM_011254	1.043	2.799	1.719	2.496	retinol binding protein 1, cellular	Lipid metabolism
Scd1	NM_009127	0.968	2.788	0.379	0.744	stearoyl-Coenzyme A desaturase 1	Lipid metabolism
Scd2	BG060909	1.107	3.117	0.508	1.009	stearoyl-Coenzyme A desaturase 2	Lipid metabolism
Braf	BB332976	1.053	0.814	2.233	1.315	Braf transforming gene	ECM/metabolism
Cd44	M27130	1.015	0.874	1.351	2.379	CD44 antigen	ECM/metabolism
Col1a1	U08020	1.909	5.308	0.704	1.269	procollagen, type I, alpha 1	ECM/metabolism
Col5a2	AV229424	1.442	3.059	1.639	2.604	procollagen, type V, alpha 2	ECM/metabolism
Ctnna2	BB040120	4.273	2.613	36.21	3.08	Catenin (cadherin associated protein), alpha 2	ECM/metabolism
Cyr61	BM202770	1.899	0.913	1.394	1.451	cysteine rich protein 61	ECM/metabolism
Dst	NM_134448	1.126	2.225	0.615	0.713	dystonin	ECM/metabolism
Gpnmb	NM_053110	1.438	1.847	1.025	6.087	glycoprotein (transmembrane) nmb	ECM/metabolism
Icam1	BC008626	1.404	1.324	2.362	2.9	intercellular adhesion molecule	ECM/metabolism
Itga4	BB284583	0.759	0.993	2.61	1.326	integrin alpha 4	ECM/metabolism
Itga6	BM935811	0.932	1.057	1.963	1.806	integrin alpha 6	ECM/metabolism
Lgals3	X16834	1.084	1.919	1.638	7.223	lectin, galactose binding, soluble 3	ECM/metabolism
Lgals9	NM_010708	1.118	1.844	1.209	2.234	lectin, galactose binding, soluble 9	ECM/metabolism
Mmp12	BC019135	0.998	0.661	0.538	5.278	matrix metallopeptidase 12	ECM/metabolism
Neo1	BB129888	0.964	0.85	1.598	2.203	neogenin	ECM/metabolism
Pcdhb12	NM_053137	1.606	3.3	1.966	2.727	protocadherin beta 12	ECM/metabolism
Pcdhb16	BB131219	0.928	0.929	2.217	1.471	protocadherin beta 16	ECM/metabolism
Pcdhb17	NM_053142	1.275	1.865	1.507	1.007	protocadherin beta 17	ECM/metabolism
Pcdhb3	NM_053128	0.911	1.267	0.542	0.54	protocadherin beta 3	ECM/metabolism
Pcdhb9	NM_053134	7.592	9.176	7.286	9.849	protocadherin beta 9	ECM/metabolism
Ptprz1	NM_011219	1.178	0.983	0.649	0.815	protein tyrosine phosphatase, receptor type Z, polypeptide 1	ECM/metabolism
Pvrl3	NM_021495	0.828	0.723	2.116	1.888	poliovirus receptor-related 3	ECM/metabolism
Timp3	BI111620	1.14	2.304	0.536	0.808	tissue inhibitor of metalloproteinase 3	ECM/metabolism
Bfsp2	BB753392	1.922	9.968	2.194	6.185	beaded filament structural protein 2, phakinin	Cytoskeleton organization
Capzb	U10406	0.886	0.488	1.742	2.455	capping protein (actin filament) muscle Z-line, beta	Cytoskeleton organization
Cebpa	BC011118	1.515	2.547	1.091	1.806	CCAAT/enhancer binding protein (C/EBP), alpha	Cytoskeleton organization
Clasp2	BB831639	0.512	1.551	0.379	0.689	CLIP associating protein 2	Cytoskeleton organization
Dctn3	NM_016890	1.124	1.37	1.662	1.698	dynactin 3	Cytoskeleton organization
Dst	NM_134448	1.126	2.225	0.615	0.713	dystonin	Cytoskeleton organization
Fgd1	BC011462	1.105	0.959	1.48	1.858	FYVE, RhoGEF and PH domain containing 1	Cytoskeleton organization
Gfap	BB750040	1.232	1.341	1.693	3.82	glial fibrillary acidic protein	Cytoskeleton organization
Kif5a	NM_008447	1.624	2.949	0.613	0.482	kinesin family member 5A	Cytoskeleton organization
Mapre1	BM228525	0.868	0.77	2.63	1.492	microtubule-associated protein, RP/EB family, member 1	Cytoskeleton organization
Mtap2	BM937510	0.905	2.375	0.475	0.708	microtubule-associated protein 2	Cytoskeleton organization
Myo1f	AK021181	1.868	1.242	1.092	3.337	myosin IF	Cytoskeleton organization
Pex7	NM_008822	0.901	0.792	1.675	1.439	peroxisome biogenesis factor 7	Cytoskeleton organization
Ptpn21	AW987375	0.946	0.494	1.769	1.834	protein tyrosine phosphatase, non-receptor type 21	Cytoskeleton organization
Rhoj	AF309564	0.578	0.913	1.026	2.433	ras homolog gene family, member J	Cytoskeleton organization
Sdc4	BC005679	1.14	0.76	1.747	2.316	syndecan 4	Cytoskeleton organization
Tpm1	BM232388	0.607	0.464	1.493	0.729	tropomyosin 1, alpha	Cytoskeleton organization
Tpm3	NM_022314	1.55	3.687	0.454	0.658	tropomyosin 3, gamma	Cytoskeleton organization
Usp37	BB398605	0.855	0.752	2.166	1.536	ubiquitin specific peptidase 37	Cytoskeleton organization
Atp6v0a1	BC001995	1.553	9.136	0.528	1.287	ATPase, H+ transporting, lysosomal V0 subunit A1	Endosome/Lysosome
Cd68	BC021637	1.448	1.436	1.88	3.708	CD68 antigen	Endosome/Lysosome
Ctsz	NM_022325	0.98	1.203	1.433	2.239	cathepsin Z	Endosome/Lysosome
Ggh	NM_010281	0.765	0.724	1.562	1.696	gamma-glutamyl hydrolase	Endosome/Lysosome
Gusb	NM_010368	1.144	1.562	1.326	2.267	glucuronidase, beta	Endosome/Lysosome
Ids	NM_010498	0.909	2.051	0.535	0.764	iduronate 2-sulfatase	Endosome/Lysosome
Ifi30	NM_023065	1.387	1.582	0.976	2.743	interferon gamma inducible protein 30	Endosome/Lysosome
Man2b1	BC005430	1.232	1.545	1.535	2.647	mannosidase 2, alpha B1	Endosome/Lysosome
Neu1	AI649303	0.679	0.48	1.776	1.35	neuraminidase 1	Endosome/Lysosome
Psap	BM212050	0.248	0.181	0.13	0.191	prosaposin	Endosome/Lysosome
Tpd52l1	NM_009413	2.637	1.748	2.448	1.997	tumor protein D52-like 1	Endosome/Lysosome
Angpt1	BB453314	0.965	0.57	2.037	1.035	angiopoietin 1	Signal transduction
B2m	BF715219	1.151	1.481	1.066	2.249	beta-2 microglobulin	Signal transduction
Braf	BB332976	1.053	0.814	2.233	1.315	Braf transforming gene	Signal transduction
C3ar1	BB333624	1.309	2.421	2.965	3.58	complement component 3a receptor 1	Signal transduction
C4b	NM_009780	1.377	1.255	1.892	5.708	complement component 4B (Childo blood group)	Signal transduction
Cd44	M27130	1.015	0.874	1.351	2.379	CD44 antigen	Signal transduction
Cnih4	AW547258	1.124	0.702	1.748	1.644	cornichon homolog 4 (Drosophila)	Signal transduction
Csnk2a1	BB283759	0.777	0.808	1.878	2.128	casein kinase 2, alpha 1 polypeptide	Signal transduction
Emr1	U66888	1.063	1.26	1.233	1.852	EGF-like module containing, mucin-like, hormone receptor-like sequence 1	Signal transduction
Epas1	U81983	1.937	1.789	0.39	0.826	endothelial PAS domain protein 1	Signal transduction
Epha3	M68513	1.046	0.658	1.951	1.842	Eph receptor A3	Signal transduction
Fcer1g	NM_010185	1.371	1.198	1.548	2.681	Fc receptor, IgE, high affinity I, gamma polypeptide	Signal transduction
Fcgr1	AF143181	1.052	1.062	1.142	2.321	Fc receptor, IgG, high affinity I	Signal transduction
Fcgr2b	BM224327	1.197	1.625	1.508	1.531	Fc receptor, IgG, low affinity IIb	Signal transduction
Fcgr3	NM_010188	0.894	1.258	1.272	2.424	Fc receptor, IgG, low affinity III	Signal transduction
Fgf1	AI649186	1.208	4.1	2.224	4.768	fibroblast growth factor 1	Signal transduction
Fstl5	BB374771	1.117	1.159	1.411	1.354	follistatin-like 5	Signal transduction
Fzd4	BF783030	1.093	0.941	2.088	1.094	frizzled homolog 4 (Drosophila)	Signal transduction
Gnb4	BI713933	0.932	0.987	2.036	1.764	guanine nucleotide binding protein, beta 4	Signal transduction
Gpr34	NM_011823	0.717	0.851	1.152	1.919	G protein-coupled receptor 34	Signal transduction
Gpr84	NM_030720	0.935	1.402	0.955	2.243	G protein-coupled receptor 84	Signal transduction
H2-D1	L23495	1.014	1.627	1.084	2.844	histocompatibility 2, D region locus 1	Signal transduction
Ifna1	NM_010502	0.496	0.749	0.488	0.6	interferon alpha 1	Signal transduction
Itga4	BB284583	0.759	0.993	2.61	1.326	integrin alpha 4	Signal transduction
Itga6	BM935811	0.932	1.057	1.963	1.806	integrin alpha 6	Signal transduction
Lgals3bp	NM_011150	1.197	1.663	1.758	3.414	lectin, galactoside-binding, soluble, 3 binding protein	Signal transduction
Lphn3	BE945410	0.923	0.936	1.826	1.361	latrophilin 3	Signal transduction
Map3k7	D76446	1.222	1.155	1.699	1.447	mitogen activated protein kinase kinase kinase 7	Signal transduction
Mid1	AF026565	1.061	2.818	1.408	1.579	midline 1	Signal transduction
Ms4a11	NM_026835	0.967	1.454	0.927	1.491	membrane-spanning 4-domains, subfamily A, member 11	Signal transduction
Myd88	BC005591	1.282	1.973	1.498	2.302	myeloid differentiation primary response gene 88	Signal transduction
Myoc	AW125804	0.918	1.976	2.041	2.435	myocilin	Signal transduction
Nbeal1	BB223743	0.656	0.832	2.458	1.013	neurobeachin like 1	Signal transduction
Neo1	BB129888	0.964	0.85	1.598	2.203	neogenin	Signal transduction
Nrip1	NM_008735	1.046	0.811	1.897	1.821	nuclear receptor interacting protein 1	Signal transduction
Ntrk2	AK018789	0.31	3.545	0.47	0.57	neurotrophic tyrosine kinase, receptor, type 2	Signal transduction
Osmr	AB015978	1.182	1.369	1.302	1.789	oncostatin M receptor	Signal transduction
P2ry6	BC027331	1.729	2.363	1.252	2.301	pyrimidinergic receptor P2Y, G-protein coupled, 6	Signal transduction
Paqr8	AI530667	1.142	2.787	0.499	0.701	progestin and adipoQ receptor family member VIII	Signal transduction
Pex2	BB315077	0.145	0.462	2.165	1.063	peroxin 2	Signal transduction
Pex7	NM_008822	0.901	0.792	1.675	1.439	peroxisome biogenesis factor 7	Signal transduction
Phb2	BE457485	0.852	1.137	1.576	1.388	prohibitin 2	Signal transduction
Pik3ap1	BI684288	0.986	0.867	1.11	1.785	phosphoinositide-3-kinase adaptor protein 1	Signal transduction
Pik3r4	BC017537	3.252	5.09	2.73	3.14	phosphatidylinositol 3 kinase, regulatory subunit, polypeptide 4, p150	Signal transduction
Pip5k2b	AI447325	30.67	25.86	16.19	12.14	Phosphatidylinositol-4-phosphate 5-kinase, type II, beta	Signal transduction
Pparbp	BB760479	0.941	1.984	0.567	0.715	peroxisome proliferator activated receptor binding protein	Signal transduction
Ptpn21	AW987375	0.946	0.494	1.769	1.834	protein tyrosine phosphatase, non-receptor type 21	Signal transduction
Ptprn2	U57345	1.306	1.032	1.027	2.198	protein tyrosine phosphatase, receptor type, N polypeptide 2	Signal transduction
Ptprr	AF129509	0.941	1.385	1.75	1.63	protein tyrosine phosphatase, receptor type, R	Signal transduction
Ptprz1	NM_011219	1.178	0.983	0.649	0.815	protein tyrosine phosphatase, receptor type Z, polypeptide 1	Signal transduction
Pvrl3	NM_021495	0.828	0.723	2.116	1.888	poliovirus receptor-related 3	Signal transduction
Rassf3	BB703307	1.625	0.769	1.67	1.498	Ras association (RalGDS/AF-6) domain family 3	Signal transduction
Rgs5	BF585144	0.395	0.587	2.843	1.403	regulator of G-protein signaling 5	Signal transduction
Rorb	BB751387	0.933	0.92	2.702	1.612	RAR-related orphan receptor beta	Signal transduction
Skp2	AV259620	0.92	0.635	2.14	1.358	S-phase kinase-associated protein 2 (p45)	Signal transduction
Slc15a3	NM_023044	1.381	1.4	2.238	5.34	solute carrier family 15, member 3	Signal transduction
Snw1	BB661561	2.189	3.224	4.668	8.776	SNW domain containing 1	Signal transduction
Snx30	BB320376	0.816	0.72	1.684	1.305	sorting nexin family member 30	Signal transduction
Srprb	NM_009275	0.633	1.01	0.378	0.744	signal recognition particle receptor, B subunit	Signal transduction
Tie1	NM_011587	1.836	4.532	1.984	1.283	tyrosine kinase receptor 1	Signal transduction
Tlr2	NM_011905	1.043	0.741	1.443	2.581	toll-like receptor 2	Signal transduction
Trem2	NM_031254	0.912	3.385	1.346	2.425	triggering receptor expressed on myeloid cells 2	Signal transduction
Trim25	AA960166	1.124	1.367	1.649	1.645	tripartite motif protein 25	Signal transduction
Trim30	AF220015	1.055	0.702	1.468	1.174	tripartite motif protein 30	Signal transduction
Trpc5	AF029983	0.757	1.039	1.795	1.412	transient receptor potential cation channel, subfamily C, member 5	Signal transduction
Tspo	BB132602	0.615	0.652	1.488	1.961	translocator protein	Signal transduction
Uty	BB742957	1.081	0.702	1.768	4.997	ubiquitously transcribed tetratricopeptide repeat gene, Y chromosome	Signal transduction
Wdr51a	AK011064	1.919	2.121	1.343	1.464	WD repeat domain 51A	Signal transduction
Mar7	BE288026	0.753	0.907	1.921	1.384	membrane-associated ring finger (C3HC4) 7	Transcription
9030612M13Rik	BB008634	0.995	1.006	2.044	1.574	RIKEN cDNA 9030612M13 gene	Transcription
A630033E08Rik	BB391874	0.576	0.466	1.711	1.125	RIKEN cDNA A630033E08 gene	Transcription
Angpt1	BB453314	0.965	0.57	2.037	1.035	angiopoietin 1	Transcription
Atf3	BC019946	1.63	0.474	3.351	1.991	activating transcription factor 3	Transcription
Atp7a	U03434	1.417	0.879	2.428	1.36	ATPase, Cu++ transporting, alpha polypeptide	Transcription
Atrx	BB825830	0.735	2.041	2.406	1.569	alpha thalassemia/mental retardation syndrome X-linked homolog (human)	Transcription
Bcl11a	BB526119	1.244	1.266	1.425	1.565	B-cell CLL/lymphoma 11A (zinc finger protein)	Transcription
C130037N17Rik	BB496379	0.721	0.659	1.946	1.545	RIKEN cDNA C130037N17 gene	Transcription
Car8	BB125515	13.37	2.059	6.51	4.776	carbonic anhydrase 8	Transcription
Ccnt2	AK013634	0.442	1.228	0.501	0.917	Cyclin T2	Transcription
Cebpa	BC011118	1.515	2.547	1.091	1.806	CCAAT/enhancer binding protein (C/EBP), alpha	Transcription
Cebpd	BB831146	1.196	1.475	1.499	2.191	CCAAT/enhancer binding protein (C/EBP), delta	Transcription
Col5a2	AV229424	1.442	3.059	1.639	2.604	procollagen, type V, alpha 2	Transcription
Creb3	AU044960	1.285	1.404	1.731	2.116	cAMP responsive element binding protein 3	Transcription
Creg1	BC027426	0.749	0.855	1.786	1.943	cellular repressor of E1A-stimulated genes 1	Transcription
Cyr61	BM202770	1.899	0.913	1.394	1.451	cysteine rich protein 61	Transcription
Ddx3y	AA210261	1.504	1.034	1.876	3.34	DEAD (Asp-Glu-Ala-Asp) box polypeptide 3, Y-linked	Transcription
Ddx6	BC021452	0.776	1.763	2.062	2.398	DEAD (Asp-Glu-Ala-Asp) box polypeptide 6	Transcription
Dhx30	BB105391	4.416	3.409	3.727	5.158	DEAH (Asp-Glu-Ala-His) box polypeptide 30	Transcription
Egr2	X06746	1.179	1.003	3.186	1.208	early growth response 2	Transcription
Enpp1	C76301	2.081	1.339	1.591	1.629	ectonucleotide pyrophosphatase/phosphodiesterase 1	Transcription
Epas1	U81983	1.937	1.789	0.39	0.826	endothelial PAS domain protein 1	Transcription
Fgd1	BC011462	1.105	0.959	1.48	1.858	FYVE, RhoGEF and PH domain containing 1	Transcription
Fgf1	AI649186	1.208	4.1	2.224	4.768	fibroblast growth factor 1	Transcription
Fli1	NM_008026	1.353	0.568	1.417	2.202	Friend leukemia integration 1	Transcription
Fos	AV026617	1.713	1.083	2.851	1.639	FBJ osteosarcoma oncogene	Transcription
Fstl5	BB374771	1.117	1.159	1.411	1.354	follistatin-like 5	Transcription
Fut9	BB484070	0.463	0.742	3.898	1.433	fucosyltransferase 9	Transcription
Gdpd1	AK016023	1.071	1.112	1.755	1.469	glycerophosphodiester phosphodiesterase domain containing 1	Transcription
Ifih1	AY075132	9.213	0.949	1.484	1.621	interferon induced with helicase C domain 1	Transcription
Isgf3g	NM_008394	1.143	1.422	1.282	1.93	interferon dependent positive acting transcription factor 3 gamma	Transcription
Jarid1d	AF127244	0.684	1.021	1.333	4.115	jumonji, AT rich interactive domain 1D (Rbp2 like)	Transcription
Junb	NM_008416	2.059	1.074	2.666	2.129	Jun-B oncogene	Transcription
Klf6	AF072403	1.023	1.24	1.789	2.191	Kruppel-like factor 6	Transcription
Klf7	BB524597	1.719	1.924	2.401	2.453	Kruppel-like factor 7 (ubiquitous)	Transcription
Klhl6	BM247104	1.133	1.138	1.319	2.257	kelch-like 6 (Drosophila)	Transcription
Lpgat1	BE987427	0.707	1.274	2.02	1.721	lysophosphatidylglycerol acyltransferase 1	Transcription
Man2b1	BC005430	1.232	1.545	1.535	2.647	mannosidase 2, alpha B1	Transcription
Maoa	AV356118	0.753	0.976	2.431	1.655	monoamine oxidase A	Transcription
Map3k7	D76446	1.222	1.155	1.699	1.447	mitogen activated protein kinase kinase kinase 7	Transcription
Mid1	AF026565	1.061	2.818	1.408	1.579	midline 1	Transcription
Msi2	BI696168	0.737	1.03	2.111	1.497	Musashi homolog 2 (Drosophila)	Transcription
Neo1	BB129888	0.964	0.85	1.598	2.203	neogenin	Transcription
Nfia	AF326553	0.37	0.217	0.266	0.292	nuclear factor I/A	Transcription
Nrip1	NM_008735	1.046	0.811	1.897	1.821	nuclear receptor interacting protein 1	Transcription
Parp12	BM227980	1.326	1.006	1.386	2.077	poly (ADP-ribose) polymerase family, member 12	Transcription
Pcdhb16	BB131219	0.928	0.929	2.217	1.471	protocadherin beta 16	Transcription
Phf20	BB308157	1.007	0.925	1.657	1.84	PHD finger protein 20	Transcription
Pip5k2b	AI447325	30.67	25.86	16.19	12.14	Phosphatidylinositol-4-phosphate 5-kinase, type II, beta	Transcription
Pparbp	BB760479	0.941	1.984	0.567	0.715	peroxisome proliferator activated receptor binding protein	Transcription
Ppp2r5e	BB535888	0.893	1.785	0.57	0.843	protein phosphatase 2, regulatory subunit B (B56), epsilon isoform	Transcription
Prpf40a	BG064340	0.811	1.28	1.347	1.39	PRP40 pre-mRNA processing factor 40 homolog A (yeast)	Transcription
Rab39b	AK020665	0.734	0.653	1.952	1.533	RAB39B, member RAS oncogene family	Transcription
Rbm5	BE446879	1.029	0.738	1.729	1.641	RNA binding motif protein 5	Transcription
Rnf11	BI150320	0.815	0.842	1.783	1.941	ring finger protein 11	Transcription
Rorb	BB751387	0.933	0.92	2.702	1.612	RAR-related orphan receptor beta	Transcription
S100a6	NM_011313	1.048	0.881	1.253	2.335	S100 calcium binding protein A6 (calcyclin)	Transcription
Skp2	AV259620	0.92	0.635	2.14	1.358	S-phase kinase-associated protein 2 (p45)	Transcription
Smad1	NM_008539	0.879	1.725	1.804	1.581	MAD homolog 1 (Drosophila)	Transcription
Snw1	BB661561	2.189	3.224	4.668	8.776	SNW domain containing 1	Transcription
Ssbp3	AF170906	1.055	2.14	0.417	1.156	single-stranded DNA binding protein 3	Transcription
Taf4b	AV373814	0.805	0.683	2.197	1.542	TAF4B RNA polymerase II, TATA box binding protein (TBP)-associated factor	Transcription
Tiparp	BB707122	0.662	0.808	1.832	1.942	TCDD-inducible poly(ADP-ribose) polymerase	Transcription
Tpr	AW554765	0.779	1.237	2.236	1.808	translocated promoter region	Transcription
Trim30	AF220015	1.055	0.702	1.468	1.174	tripartite motif protein 30	Transcription
Trpc5	AF029983	0.757	1.039	1.795	1.412	transient receptor potential cation channel, subfamily C, member 5	Transcription
Tsc22d3	AF201289	0.979	2.299	0.611	0.689	TSC22 domain family 3	Transcription
Uty	BB742957	1.081	0.702	1.768	4.997	ubiquitously transcribed tetratricopeptide repeat gene, Y chromosome	Transcription
Wwtr1	BG066193	0.847	0.546	2.087	1.752	WW domain containing transcription regulator 1	Transcription
Zdhhc2	BB224658	0.672	0.901	1.749	1.53	zinc finger, DHHC domain containing 2	Transcription
Zfp292	NM_013889	0.967	1.012	2.146	1.321	zinc finger protein 292	Transcription
Zfp354b	AF184112	1.077	0.702	1.208	1.1	zinc finger protein 354B	Transcription
Zfp367	BE629588	0.51	0.652	1.516	1.45	zinc finger protein 367	Transcription
Zfp458	AV276001	0.571	0.56	2.149	1.252	zinc finger protein 458	Transcription
Zfp97	NM_011765	0.517	0.735	1.485	1.438	zinc finger protein 97	Transcription
Zipro1	AI326272	1.378	1.163	1.59	1.766	zinc finger proliferation 1	Transcription
1300013J15Rik	NM_026183	1.889	1.008	1.607	2.373	RIKEN cDNA 1300013J15 gene	Transport
Abhd14a	AV009478	1.834	1.516	1.556	1.696	abhydrolase domain containing 14A	Transport
Aldh7a1	BC012407	1.454	2.666	1.706	2.434	aldehyde dehydrogenase family 7, member A1	Transport
Aqp4	U48399	0.662	1.227	2.035	1.569	aquaporin 4	Transport
Atp6v0a1	BC001995	1.553	9.136	0.528	1.287	ATPase, H+ transporting, lysosomal V0 subunit A1	Transport
Atp7a	U03434	1.417	0.879	2.428	1.36	ATPase, Cu++ transporting, alpha polypeptide	Transport
Atrx	BB825830	0.735	2.041	2.406	1.569	alpha thalassemia/mental retardation syndrome X-linked homolog (human)	Transport
B230380D07Rik	AV229336	0.664	0.597	2.799	1.112	RIKEN cDNA B230380D07 gene	Transport
C1qa	NM_007572	0.931	1.888	1.435	2.739	complement component 1, q subcomponent, alpha polypeptide	Transport
C1qb	BB111335	1.023	1.336	1.721	2.268	complement component 1, q subcomponent, beta polypeptide	Transport
C1qc	NM_007574	1.263	1.724	1.586	2.796	complement component 1, q subcomponent, C chain	Transport
Camk2a	X14836	2.011	1.134	0.388	1.091	calcium/calmodulin-dependent protein kinase II alpha	Transport
Chka	BB129366	0.661	0.523	1.672	1.145	choline kinase alpha	Transport
Col1a1	U08020	1.909	5.308	0.704	1.269	procollagen, type I, alpha 1	Transport
Cox10	AV369982	1.252	3.352	0.996	0.565	COX10 homolog, cytochrome c oxidase assembly protein, heme A: farnesyltransferase (yeast)	Transport
Cyba	AK018713	1.242	1.758	1.598	3.132	cytochrome b-245, alpha polypeptide	Transport
Cyp26b1	AW049789	1.021	0.946	1.744	1.978	cytochrome P450, family 26, subfamily b, polypeptide 1	Transport
Ddo	BB021589	0.368	0.15	0.316	0.603	D-aspartate oxidase	Transport
Ddx3y	AA210261	1.504	1.034	1.876	3.34	DEAD (Asp-Glu-Ala-Asp) box polypeptide 3, Y-linked	Transport
Dhdh	AK005050	0.64	0.698	1.469	1.948	dihydrodiol dehydrogenase (dimeric)	Transport
Dhrs7	AK009385	0.697	0.756	0.753	0.861	dehydrogenase/reductase (SDR family) member 7	Transport
Dst	NM_134448	1.126	2.225	0.615	0.713	dystonin	Transport
Gja1	M63801	1.228	4.52	0.4	0.854	gap junction membrane channel protein alpha 1	Transport
Hectd1	BE630599	0.886	0.946	2.293	2.117	HECT domain containing 1	Transport
Hspa2	BC004714	1.296	1.837	1.208	1.555	heat shock protein 2	Transport
Ifi30	NM_023065	1.387	1.582	0.976	2.743	interferon gamma inducible protein 30	Transport
Ifih1	AY075132	9.213	0.949	1.484	1.621	interferon induced with helicase C domain 1	Transport
Jarid1d	AF127244	0.684	1.021	1.333	4.115	jumonji, AT rich interactive domain 1D (Rbp2 like)	Transport
Kcnab2	L48983	1.196	5.413	0.637	0.777	potassium voltage-gated channel, shaker-related subfamily, beta member 2	Transport
Kcnc1	BB750192	1.034	0.621	1.331	1.744	potassium voltage gated channel, Shaw-related subfamily, member 1	Transport
Kcnj16	AI035293	0.716	1.34	0.833	0.701	potassium inwardly-rectifying channel, subfamily J, member 16	Transport
Kcnn2	NM_080465	0.883	0.841	0.509	0.628	potassium intermediate/small conductance calcium-activated channel, subfamily N, member 2	Transport
Kcnq2	BB264132	1.372	4.474	0.537	0.762	Potassium voltage-gated channel, subfamily Q, member 2	Transport
Klhl6	BM247104	1.133	1.138	1.319	2.257	kelch-like 6 (Drosophila)	Transport
Lasp1	BB260833	0.901	1.503	0.839	0.67	LIM and SH3 protein 1	Transport
Lin7a	AI848705	0.989	0.915	2.095	1.619	lin-7 homolog A (C. elegans)	Transport
LOC669637	AF247139	1.193	1.309	2.183	1.634	similar to calcium channel, voltage-dependent, alpha 2/delta subunit 2	Transport
Maoa	AV356118	0.753	0.976	2.431	1.655	monoamine oxidase A	Transport
Mapkapk3	AI451985	1.943	3.473	1.767	6.225	mitogen-activated protein kinase-activated protein kinase 3	Transport
Mup1	NM_031188	0.813	0.552	0.606	0.255	major urinary protein 1	Transport
Naglu	NM_013792	1.079	1.739	0.913	1.917	alpha-N-acetylglucosaminidase (Sanfilippo disease IIIB)	Transport
Napg	BG076030	0.768	0.622	1.492	1.57	N-ethylmaleimide sensitive fusion protein attachment protein gamma	Transport
Nnt	BB205930	0.372	0.374	0.38	0.505	nicotinamide nucleotide transhydrogenase	Transport
P2ry6	BC027331	1.729	2.363	1.252	2.301	pyrimidinergic receptor P2Y, G-protein coupled, 6	Transport
Pcyt1a	NM_009981	0.931	1.202	1.294	1.838	phosphate cytidylyltransferase 1, choline, alpha isoform	Transport
Pex7	NM_008822	0.901	0.792	1.675	1.439	peroxisome biogenesis factor 7	Transport
Ptgs2	M94967	1.421	1.2	1.743	1.133	prostaglandin-endoperoxide synthase 2	Transport
Rab39b	AK020665	0.734	0.653	1.952	1.533	RAB39B, member RAS oncogene family	Transport
Rbp1	NM_011254	1.043	2.799	1.719	2.496	retinol binding protein 1, cellular	Transport
Rhoj	AF309564	0.578	0.913	1.026	2.433	ras homolog gene family, member J	Transport
Rrm2b	BB702377	0.814	0.615	2.402	2.52	ribonucleotide reductase M2 B (TP53 inducible)	Transport
Scd1	NM_009127	0.968	2.788	0.379	0.744	stearoyl-Coenzyme A desaturase 1	Transport
Scd2	BG060909	1.107	3.117	0.508	1.009	stearoyl-Coenzyme A desaturase 2	Transport
Sec22c	BB277237	1.411	1.551	2.017	1.949	SEC22 vesicle trafficking protein-like C (S. cerevisiae)	Transport
Slc11a1	NM_013612	1.29	0.835	2.077	2.442	solute carrier family 11 (proton-coupled divalent metal ion transporters), member 1	Transport
Slc12a2	BG069505	1.446	1.982	1.604	1.965	solute carrier family 12, member 2	Transport
Slc15a3	NM_023044	1.381	1.4	2.238	5.34	solute carrier family 15, member 3	Transport
Slc37a2	BC022752	0.577	0.887	1.135	1.649	solute carrier family 37 (glycerol-3-phosphate transporter), member 2	Transport
Slc38a1	NM_134086	0.965	1.231	1.874	1.763	solute carrier family 38, member 1	Transport
Slc4a7	BM237826	0.783	1.055	1.402	1.442	solute carrier family 4, sodium bicarbonate cotransporter, member 7	Transport
Slc6a1	BB546734	0.835	0.512	2.627	1.064	solute carrier family 6 (neurotransmitter transporter, GABA), member 1	Transport
Smc4	BI665568	0.505	0.518	1.744	1.785	structural maintenance of chromosomes 4	Transport
Snx6	BC025911	0.821	0.679	1.92	1.335	sorting nexin 6	Transport
Stch	BE533039	0.944	1.037	1.984	1.906	stress 70 protein chaperone, microsome-associated, human homolog	Transport
Tor1b	BB004887	0.869	1.059	1.586	1.5	torsin family 1, member B	Transport
Trpc5	AF029983	0.757	1.039	1.795	1.412	transient receptor potential cation channel, subfamily C, member 5	Transport
Ube1dc1	BC019764	0.46	0.805	0.677	0.842	ubiquitin-activating enzyme E1-domain containing 1	Transport
Usp1	BC018179	0.743	1.149	1.616	1.879	ubiquitin specific peptdiase 1	Transport
Uty	BB742957	1.081	0.702	1.768	4.997	ubiquitously transcribed tetratricopeptide repeat gene, Y chromosome	Transport
1300013J15Rik	NM_026183	1.889	1.008	1.607	2.373	RIKEN cDNA 1300013J15 gene	Cell growth/metabolism
9030612M13Rik	BB008634	0.995	1.006	2.044	1.574	RIKEN cDNA 9030612M13 gene	Cell growth/metabolism
Abhd14a	AV009478	1.834	1.516	1.556	1.696	abhydrolase domain containing 14A	Cell growth/metabolism
Acaa1a	NM_130864	1.694	2.03	1.498	1.933	acetyl-Coenzyme A acyltransferase 1A	Cell growth/metabolism
Aldh7a1	BC012407	1.454	2.666	1.706	2.434	aldehyde dehydrogenase family 7, member A1	Cell growth/metabolism
Angpt1	BB453314	0.965	0.57	2.037	1.035	angiopoietin 1	Cell growth/metabolism
Anxa3	AW702161	1.054	0.791	1.457	1.481	annexin A3	Cell growth/metabolism
Aqp4	U48399	0.662	1.227	2.035	1.569	aquaporin 4	Cell growth/metabolism
Atf3	BC019946	1.63	0.474	3.351	1.991	activating transcription factor 3	Cell growth/metabolism
Atp6v0a1	BC001995	1.553	9.136	0.528	1.287	ATPase, H+ transporting, lysosomal V0 subunit A1	Cell growth/metabolism
Atp7a	U03434	1.417	0.879	2.428	1.36	ATPase, Cu++ transporting, alpha polypeptide	Cell growth/metabolism
Atrx	BB825830	0.735	2.041	2.406	1.569	alpha thalassemia/mental retardation syndrome X-linked homolog (human)	Cell growth/metabolism
B230380D07Rik	AV229336	0.664	0.597	2.799	1.112	RIKEN cDNA B230380D07 gene	Cell growth/metabolism
B3galt1	AV328619	0.549	0.785	1.716	1.541	UDP-Gal:betaGlcNAc beta 1,3-galactosyltransferase, polypeptide 1	Cell growth/metabolism
B3galt2	BB254922	0.451	0.405	1.51	1.184	UDP-Gal:betaGlcNAc beta 1,3-galactosyltransferase, polypeptide 2	Cell growth/metabolism
Bcl11a	BB526119	1.244	1.266	1.425	1.565	B-cell CLL/lymphoma 11A (zinc finger protein)	Cell growth/metabolism
Bcl2a1a	L16462	0.736	1.217	2.443	2.713	B-cell leukemia/lymphoma 2 related protein A1a	Cell growth/metabolism
Bfsp2	BB753392	1.922	9.968	2.194	6.185	beaded filament structural protein 2, phakinin	Cell growth/metabolism
Braf	BB332976	1.053	0.814	2.233	1.315	Braf transforming gene	Cell growth/metabolism
C1qa	NM_007572	0.931	1.888	1.435	2.739	complement component 1, q subcomponent, alpha polypeptide	Cell growth/metabolism
C1qb	BB111335	1.023	1.336	1.721	2.268	complement component 1, q subcomponent, beta polypeptide	Cell growth/metabolism
C1qc	NM_007574	1.263	1.724	1.586	2.796	complement component 1, q subcomponent, C chain	Cell growth/metabolism
Camk2a	X14836	2.011	1.134	0.388	1.091	calcium/calmodulin-dependent protein kinase II alpha	Cell growth/metabolism
Capzb	U10406	0.886	0.488	1.742	2.455	capping protein (actin filament) muscle Z-line, beta	Cell growth/metabolism
Car8	BB125515	13.37	2.059	6.51	4.776	carbonic anhydrase 8	Cell growth/metabolism
Ccl21b	NM_011335	0.743	4.987	54.96	32.96	chemokine (C-C motif) ligand 21b	Cell growth/metabolism
Ccnt2	AK013634	0.442	1.228	0.501	0.917	Cyclin T2	Cell growth/metabolism
Cdc25a	C76119	1.888	1.029	2.884	2.292	cell division cycle 25 homolog A (S. cerevisiae)	Cell growth/metabolism
Cdt1	AF477481	1.253	1.073	1.361	2.016	chromatin licensing and DNA replication factor 1	Cell growth/metabolism
Cebpa	BC011118	1.515	2.547	1.091	1.806	CCAAT/enhancer binding protein (C/EBP), alpha	Cell growth/metabolism
Cebpd	BB831146	1.196	1.475	1.499	2.191	CCAAT/enhancer binding protein (C/EBP), delta	Cell growth/metabolism
Chka	BB129366	0.661	0.523	1.672	1.145	choline kinase alpha	Cell growth/metabolism
Clasp2	BB831639	0.512	1.551	0.379	0.689	CLIP associating protein 2	Cell growth/metabolism
Col1a1	U08020	1.909	5.308	0.704	1.269	procollagen, type I, alpha 1	Cell growth/metabolism
Col4a3bp	BC016197	1.184	0.983	1.906	1.216	procollagen, type IV, alpha 3 (Goodpasture antigen) binding protein	Cell growth/metabolism
Col5a2	AV229424	1.442	3.059	1.639	2.604	procollagen, type V, alpha 2	Cell growth/metabolism
Cox10	AV369982	1.252	3.352	0.996	0.565	COX10 homolog, cytochrome c oxidase assembly protein, heme A: farnesyltransferase (yeast)	Cell growth/metabolism
Creb3	AU044960	1.285	1.404	1.731	2.116	cAMP responsive element binding protein 3	Cell growth/metabolism
Creg1	BC027426	0.749	0.855	1.786	1.943	cellular repressor of E1A-stimulated genes 1	Cell growth/metabolism
Creg2	AV338277	0.165	0.463	0.652	0.32	cellular repressor of E1A-stimulated genes 2	Cell growth/metabolism
Cyba	AK018713	1.242	1.758	1.598	3.132	cytochrome b-245, alpha polypeptide	Cell growth/metabolism
Cyp26b1	AW049789	1.021	0.946	1.744	1.978	cytochrome P450, family 26, subfamily b, polypeptide 1	Cell growth/metabolism
Cyr61	BM202770	1.899	0.913	1.394	1.451	cysteine rich protein 61	Cell growth/metabolism
Dctn3	NM_016890	1.124	1.37	1.662	1.698	dynactin 3	Cell growth/metabolism
Ddo	BB021589	0.368	0.15	0.316	0.603	D-aspartate oxidase	Cell growth/metabolism
Ddx3y	AA210261	1.504	1.034	1.876	3.34	DEAD (Asp-Glu-Ala-Asp) box polypeptide 3, Y-linked	Cell growth/metabolism
Ddx6	BC021452	0.776	1.763	2.062	2.398	DEAD (Asp-Glu-Ala-Asp) box polypeptide 6	Cell growth/metabolism
Dhdh	AK005050	0.64	0.698	1.469	1.948	dihydrodiol dehydrogenase (dimeric)	Cell growth/metabolism
Dhrs7	AK009385	0.697	0.756	0.753	0.861	dehydrogenase/reductase (SDR family) member 7	Cell growth/metabolism
Dhx30	BB105391	4.416	3.409	3.727	5.158	DEAH (Asp-Glu-Ala-His) box polypeptide 30	Cell growth/metabolism
Dnm3	BB212531	0.944	1.74	1.586	2.266	dynamin 3	Cell growth/metabolism
Dst	NM_134448	1.126	2.225	0.615	0.713	dystonin	Cell growth/metabolism
Egr2	X06746	1.179	1.003	3.186	1.208	early growth response 2	Cell growth/metabolism
Eif2s3y	NM_012011	1.225	0.754	1.777	7.02	eukaryotic translation initiation factor 2, subunit 3, structural gene Y-linked	Cell growth/metabolism
Eif4e	BB458938	0.0976	0.461	7.956	2.124	Eukaryotic translation initiation factor 4E	Cell growth/metabolism
Eif4e2	BM120823	1.215	1.008	1.134	1.726	eukaryotic translation initiation factor 4E member 2	Cell growth/metabolism
Eif4g1	BF227830	1.887	4.75	0.78	1.072	eukaryotic translation initiation factor 4, gamma 1	Cell growth/metabolism
Eif5	BM242785	0.615	0.65	2.219	1.138	eukaryotic translation initiation factor 5	Cell growth/metabolism
Enpp1	C76301	2.081	1.339	1.591	1.629	ectonucleotide pyrophosphatase/phosphodiesterase 1	Cell growth/metabolism
Epas1	U81983	1.937	1.789	0.39	0.826	endothelial PAS domain protein 1	Cell growth/metabolism
Exod1	BG067990	0.951	1.036	1.39	1.51	exonuclease domain containing 1	Cell growth/metabolism
Fcer1g	NM_010185	1.371	1.198	1.548	2.681	Fc receptor, IgE, high affinity I, gamma polypeptide	Cell growth/metabolism
Fcgr1	AF143181	1.052	1.062	1.142	2.321	Fc receptor, IgG, high affinity I	Cell growth/metabolism
Fcgr2b	BM224327	1.197	1.625	1.508	1.531	Fc receptor, IgG, low affinity IIb	Cell growth/metabolism
Fcgr3	NM_010188	0.894	1.258	1.272	2.424	Fc receptor, IgG, low affinity III	Cell growth/metabolism
Fgd1	BC011462	1.105	0.959	1.48	1.858	FYVE, RhoGEF and PH domain containing 1	Cell growth/metabolism
Fgf1	AI649186	1.208	4.1	2.224	4.768	fibroblast growth factor 1	Cell growth/metabolism
Fli1	NM_008026	1.353	0.568	1.417	2.202	Friend leukemia integration 1	Cell growth/metabolism
Fos	AV026617	1.713	1.083	2.851	1.639	FBJ osteosarcoma oncogene	Cell growth/metabolism
Fut9	BB484070	0.463	0.742	3.898	1.433	fucosyltransferase 9	Cell growth/metabolism
Fzd4	BF783030	1.093	0.941	2.088	1.094	frizzled homolog 4 (Drosophila)	Cell growth/metabolism
Ganab	BB188199	1.127	1.288	1.503	0.731	alpha glucosidase 2 alpha neutral subunit	Cell growth/metabolism
Gdpd1	AK016023	1.071	1.112	1.755	1.469	glycerophosphodiester phosphodiesterase domain containing 1	Cell growth/metabolism
Ggta1	AF297615	1.021	1.161	1.624	2.038	glycoprotein galactosyltransferase alpha 1, 3	Cell growth/metabolism
Gja1	M63801	1.228	4.52	0.4	0.854	gap junction membrane channel protein alpha 1	Cell growth/metabolism
Gmps	AV308908	0.718	0.663	1.672	1.676	guanine monphosphate synthetase	Cell growth/metabolism
Gpnmb	NM_053110	1.438	1.847	1.025	6.087	glycoprotein (transmembrane) nmb	Cell growth/metabolism
Grn	BB000455	1.452	1.494	1.537	2.095	granulin	Cell growth/metabolism
Gusb	NM_010368	1.144	1.562	1.326	2.267	glucuronidase, beta	Cell growth/metabolism
Hectd1	BE630599	0.886	0.946	2.293	2.117	HECT domain containing 1	Cell growth/metabolism
Hecw2	BB445169	0.89	0.897	2.398	1.787	HECT, C2 and WW domain containing E3 ubiquitin protein ligase 2	Cell growth/metabolism
Hspa1b	M12573	1.596	1.961	1.023	1.392	heat shock protein 1B	Cell growth/metabolism
Hspa2	BC004714	1.296	1.837	1.208	1.555	heat shock protein 2	Cell growth/metabolism
Ids	NM_010498	0.909	2.051	0.535	0.764	iduronate 2-sulfatase	Cell growth/metabolism
Ifi30	NM_023065	1.387	1.582	0.976	2.743	interferon gamma inducible protein 30	Cell growth/metabolism
Ifih1	AY075132	9.213	0.949	1.484	1.621	interferon induced with helicase C domain 1	Cell growth/metabolism
Isgf3g	NM_008394	1.143	1.422	1.282	1.93	interferon dependent positive acting transcription factor 3 gamma	Cell growth/metabolism
Itga4	BB284583	0.759	0.993	2.61	1.326	integrin alpha 4	Cell growth/metabolism
Jarid1d	AF127244	0.684	1.021	1.333	4.115	jumonji, AT rich interactive domain 1D (Rbp2 like)	Cell growth/metabolism
Junb	NM_008416	2.059	1.074	2.666	2.129	Jun-B oncogene	Cell growth/metabolism
Kcnab2	L48983	1.196	5.413	0.637	0.777	potassium voltage-gated channel, shaker-related subfamily, beta member 2	Cell growth/metabolism
Kcnc1	BB750192	1.034	0.621	1.331	1.744	potassium voltage gated channel, Shaw-related subfamily, member 1	Cell growth/metabolism
Kcnj16	AI035293	0.716	1.34	0.833	0.701	potassium inwardly-rectifying channel, subfamily J, member 16	Cell growth/metabolism
Kcnn2	NM_080465	0.883	0.841	0.509	0.628	potassium intermediate/small conductance calcium-activated channel, subfamily N, member 2	Cell growth/metabolism
Kif5a	NM_008447	1.624	2.949	0.613	0.482	kinesin family member 5A	Cell growth/metabolism
Klf6	AF072403	1.023	1.24	1.789	2.191	Kruppel-like factor 6	Cell growth/metabolism
Klf7	BB524597	1.719	1.924	2.401	2.453	Kruppel-like factor 7 (ubiquitous)	Cell growth/metabolism
Klhl6	BM247104	1.133	1.138	1.319	2.257	kelch-like 6 (Drosophila)	Cell growth/metabolism
LOC669637	AF247139	1.193	1.309	2.183	1.634	similar to calcium channel, voltage-dependent, alpha 2/delta subunit 2	Cell growth/metabolism
Lpgat1	BE987427	0.707	1.274	2.02	1.721	lysophosphatidylglycerol acyltransferase 1	Cell growth/metabolism
Lysmd3	BG069475	0.527	0.769	2.022	1.864	LysM, putative peptidoglycan-binding, domain containing 3	Cell growth/metabolism
Man2b1	BC005430	1.232	1.545	1.535	2.647	mannosidase 2, alpha B1	Cell growth/metabolism
Maoa	AV356118	0.753	0.976	2.431	1.655	monoamine oxidase A	Cell growth/metabolism
Mapkapk3	AI451985	1.943	3.473	1.767	6.225	mitogen-activated protein kinase-activated protein kinase 3	Cell growth/metabolism
Mapre1	BM228525	0.868	0.77	2.63	1.492	microtubule-associated protein, RP/EB family, member 1	Cell growth/metabolism
Mid1	AF026565	1.061	2.818	1.408	1.579	midline 1	Cell growth/metabolism
Mtap2	BM937510	0.905	2.375	0.475	0.708	microtubule-associated protein 2	Cell growth/metabolism
Mup1	NM_031188	0.813	0.552	0.606	0.255	major urinary protein 1	Cell growth/metabolism
Myd88	BC005591	1.282	1.973	1.498	2.302	myeloid differentiation primary response gene 88	Cell growth/metabolism
Myo1f	AK021181	1.868	1.242	1.092	3.337	myosin IF	Cell growth/metabolism
Naglu	NM_013792	1.079	1.739	0.913	1.917	alpha-N-acetylglucosaminidase (Sanfilippo disease IIIB)	Cell growth/metabolism
Napg	BG076030	0.768	0.622	1.492	1.57	N-ethylmaleimide sensitive fusion protein attachment protein gamma	Cell growth/metabolism
Neu1	AI649303	0.679	0.48	1.776	1.35	neuraminidase 1	Cell growth/metabolism
Nfia	AF326553	0.37	0.217	0.266	0.292	nuclear factor I/A	Cell growth/metabolism
Nnt	BB205930	0.372	0.374	0.38	0.505	nicotinamide nucleotide transhydrogenase	Cell growth/metabolism
Nrip1	NM_008735	1.046	0.811	1.897	1.821	nuclear receptor interacting protein 1	Cell growth/metabolism
Ntrk2	AK018789	0.31	3.545	0.47	0.57	neurotrophic tyrosine kinase, receptor, type 2	Cell growth/metabolism
P2ry6	BC027331	1.729	2.363	1.252	2.301	pyrimidinergic receptor P2Y, G-protein coupled, 6	Cell growth/metabolism
Pank3	BC027089	0.823	0.697	2.092	2.429	pantothenate kinase 3	Cell growth/metabolism
Parp3	BC014870	1.864	2.928	1.26	2.563	poly (ADP-ribose) polymerase family, member 3	Cell growth/metabolism
Pcdhb16	BB131219	0.928	0.929	2.217	1.471	protocadherin beta 16	Cell growth/metabolism
Pcmt1	AA389937	1.542	1.323	1.802	1.87	protein-L-isoaspartate (D-aspartate) O-methyltransferase 1	Cell growth/metabolism
Pcyt1a	NM_009981	0.931	1.202	1.294	1.838	phosphate cytidylyltransferase 1, choline, alpha isoform	Cell growth/metabolism
Pex7	NM_008822	0.901	0.792	1.675	1.439	peroxisome biogenesis factor 7	Cell growth/metabolism
Phb2	BE457485	0.852	1.137	1.576	1.388	prohibitin 2	Cell growth/metabolism
Phf20	BB308157	1.007	0.925	1.657	1.84	PHD finger protein 20	Cell growth/metabolism
Pigo	BB546713	2.982	4.581	3.621	4.328	phosphatidylinositol glycan anchor biosynthesis, class O	Cell growth/metabolism
Pparbp	BB760479	0.941	1.984	0.567	0.715	peroxisome proliferator activated receptor binding protein	Cell growth/metabolism
Ppp2r5e	BB535888	0.893	1.785	0.57	0.843	protein phosphatase 2, regulatory subunit B (B56), epsilon isoform	Cell growth/metabolism
Psap	BM212050	0.248	0.181	0.13	0.191	prosaposin	Cell growth/metabolism
Pten	AA214868	0.876	0.937	1.904	1.544	phosphatase and tensin homolog	Cell growth/metabolism
Ptgs2	M94967	1.421	1.2	1.743	1.133	prostaglandin-endoperoxide synthase 2	Cell growth/metabolism
Ptpn21	AW987375	0.946	0.494	1.769	1.834	protein tyrosine phosphatase, non-receptor type 21	Cell growth/metabolism
Ptprz1	NM_011219	1.178	0.983	0.649	0.815	protein tyrosine phosphatase, receptor type Z, polypeptide 1	Cell growth/metabolism
Pycard	BG084230	0.923	1.407	1.178	2.456	PYD and CARD domain containing	Cell growth/metabolism
Rab39b	AK020665	0.734	0.653	1.952	1.533	RAB39B, member RAS oncogene family	Cell growth/metabolism
Rad23b	BM115245	1.797	1.762	1.465	1.943	RAD23b homolog (S. cerevisiae)	Cell growth/metabolism
Rap2b	BB645629	1.236	0.762	1.302	1.615	RAP2B, member of RAS oncogene family	Cell growth/metabolism
Rbp1	NM_011254	1.043	2.799	1.719	2.496	retinol binding protein 1, cellular	Cell growth/metabolism
Rhoj	AF309564	0.578	0.913	1.026	2.433	ras homolog gene family, member J	Cell growth/metabolism
Rnf11	BI150320	0.815	0.842	1.783	1.941	ring finger protein 11	Cell growth/metabolism
Rorb	BB751387	0.933	0.92	2.702	1.612	RAR-related orphan receptor beta	Cell growth/metabolism
Rrm2b	BB702377	0.814	0.615	2.402	2.52	ribonucleotide reductase M2 B (TP53 inducible)	Cell growth/metabolism
S100a6	NM_011313	1.048	0.881	1.253	2.335	S100 calcium binding protein A6 (calcyclin)	Cell growth/metabolism
Scd1	NM_009127	0.968	2.788	0.379	0.744	stearoyl-Coenzyme A desaturase 1	Cell growth/metabolism
Scd2	BG060909	1.107	3.117	0.508	1.009	stearoyl-Coenzyme A desaturase 2	Cell growth/metabolism
Sdc4	BC005679	1.14	0.76	1.747	2.316	syndecan 4	Cell growth/metabolism
Sesn3	AK017464	0.661	1.131	2.211	2.16	sestrin 3	Cell growth/metabolism
Skp2	AV259620	0.92	0.635	2.14	1.358	S-phase kinase-associated protein 2 (p45)	Cell growth/metabolism
Slc11a1	NM_013612	1.29	0.835	2.077	2.442	solute carrier family 11 (proton-coupled divalent metal ion transporters), member 1	Cell growth/metabolism
Slc12a2	BG069505	1.446	1.982	1.604	1.965	solute carrier family 12, member 2	Cell growth/metabolism
Slc15a3	NM_023044	1.381	1.4	2.238	5.34	solute carrier family 15, member 3	Cell growth/metabolism
Slc37a2	BC022752	0.577	0.887	1.135	1.649	solute carrier family 37 (glycerol-3-phosphate transporter), member 2	Cell growth/metabolism
Slc38a1	NM_134086	0.965	1.231	1.874	1.763	solute carrier family 38, member 1	Cell growth/metabolism
Slc4a7	BM237826	0.783	1.055	1.402	1.442	solute carrier family 4, sodium bicarbonate cotransporter, member 7	Cell growth/metabolism
Slc6a1	BB546734	0.835	0.512	2.627	1.064	solute carrier family 6 (neurotransmitter transporter, GABA), member 1	Cell growth/metabolism
Smad1	NM_008539	0.879	1.725	1.804	1.581	MAD homolog 1 (Drosophila)	Cell growth/metabolism
Smc4	BI665568	0.505	0.518	1.744	1.785	structural maintenance of chromosomes 4	Cell growth/metabolism
Snw1	BB661561	2.189	3.224	4.668	8.776	SNW domain containing 1	Cell growth/metabolism
Snx6	BC025911	0.821	0.679	1.92	1.335	sorting nexin 6	Cell growth/metabolism
Socs3	BB241535	1.153	1.874	0.736	2.236	suppressor of cytokine signaling 3	Cell growth/metabolism
Ssbp3	AF170906	1.055	2.14	0.417	1.156	single-stranded DNA binding protein 3	Cell growth/metabolism
Stch	BE533039	0.944	1.037	1.984	1.906	stress 70 protein chaperone, microsome-associated, human homolog	Cell growth/metabolism
Taf4b	AV373814	0.805	0.683	2.197	1.542	TAF4B RNA polymerase II, TATA box binding protein (TBP)-associated factor	Cell growth/metabolism
Timp3	BI111620	1.14	2.304	0.536	0.808	tissue inhibitor of metalloproteinase 3	Cell growth/metabolism
Tiparp	BB707122	0.662	0.808	1.832	1.942	TCDD-inducible poly(ADP-ribose) polymerase	Cell growth/metabolism
Tlr2	NM_011905	1.043	0.741	1.443	2.581	toll-like receptor 2	Cell growth/metabolism
Tor1b	BB004887	0.869	1.059	1.586	1.5	torsin family 1, member B	Cell growth/metabolism
Tpd52l1	NM_009413	2.637	1.748	2.448	1.997	tumor protein D52-like 1	Cell growth/metabolism
Tpm1	BM232388	0.607	0.464	1.493	0.729	tropomyosin 1, alpha	Cell growth/metabolism
Tpm3	NM_022314	1.55	3.687	0.454	0.658	tropomyosin 3, gamma	Cell growth/metabolism
Tpr	AW554765	0.779	1.237	2.236	1.808	translocated promoter region	Cell growth/metabolism
Trim30	AF220015	1.055	0.702	1.468	1.174	tripartite motif protein 30	Cell growth/metabolism
Trp53inp2	BB546845	0.527	0.392	1.165	1.756	Tumor protein p53 inducible nuclear protein 2	Cell growth/metabolism
Trpc5	AF029983	0.757	1.039	1.795	1.412	transient receptor potential cation channel, subfamily C, member 5	Cell growth/metabolism
Tsc22d3	AF201289	0.979	2.299	0.611	0.689	TSC22 domain family 3	Cell growth/metabolism
Tspo	BB132602	0.615	0.652	1.488	1.961	translocator protein	Cell growth/metabolism
U46068	AV089660	1.169	2.06	0.645	0.487	cDNA sequence U46068	Cell growth/metabolism
Ube1dc1	BC019764	0.46	0.805	0.677	0.842	ubiquitin-activating enzyme E1-domain containing 1	Cell growth/metabolism
Ube2t	NM_026024	1.011	0.789	1.715	1.195	ubiquitin-conjugating enzyme E2T (putative)	Cell growth/metabolism
Ube3a	AK018443	0.991	0.841	1.706	1.2	ubiquitin protein ligase E3A	Cell growth/metabolism
Ugt1a2	D87867	1.148	1.762	1.291	2.209	UDP glucuronosyltransferase 1 family, polypeptide A2	Cell growth/metabolism
Usp1	BC018179	0.743	1.149	1.616	1.879	ubiquitin specific peptdiase 1	Cell growth/metabolism
Usp18	NM_011909	0.873	0.676	2.005	4.975	ubiquitin specific peptidase 18	Cell growth/metabolism
Usp37	BB398605	0.855	0.752	2.166	1.536	ubiquitin specific peptidase 37	Cell growth/metabolism
Uty	BB742957	1.081	0.702	1.768	4.997	ubiquitously transcribed tetratricopeptide repeat gene, Y chromosome	Cell growth/metabolism
Zdhhc2	BB224658	0.672	0.901	1.749	1.53	zinc finger, DHHC domain containing 2	Cell growth/metabolism
Zfp354b	AF184112	1.077	0.702	1.208	1.1	zinc finger protein 354B	Cell growth/metabolism
Zipro1	AI326272	1.378	1.163	1.59	1.766	zinc finger proliferation 1	Cell growth/metabolism
Mar7	BE288026	0.753	0.907	1.921	1.384	membrane-associated ring finger (C3HC4) 7	Binding
2310047C04Rik	BM231657	0.542	1.042	2.416	1.54	RIKEN cDNA 2310047C04 gene	Binding
2900024C23Rik	AK013580	0.757	0.872	1.368	1.614	RIKEN cDNA 2900024C23 gene	Binding
2900075B16Rik	BB211804	1.086	0.516	2.537	1.013	RIKEN cDNA 2900075B16 gene	Binding
9030612M13Rik	BB008634	0.995	1.006	2.044	1.574	RIKEN cDNA 9030612M13 gene	Binding
Angpt1	BB453314	0.965	0.57	2.037	1.035	angiopoietin 1	Binding
Anxa3	AW702161	1.054	0.791	1.457	1.481	annexin A3	Binding
Atf3	BC019946	1.63	0.474	3.351	1.991	activating transcription factor 3	Binding
Atp7a	U03434	1.417	0.879	2.428	1.36	ATPase, Cu++ transporting, alpha polypeptide	Binding
Atrx	BB825830	0.735	2.041	2.406	1.569	alpha thalassemia/mental retardation syndrome X-linked homolog (human)	Binding
B230380D07Rik	AV229336	0.664	0.597	2.799	1.112	RIKEN cDNA B230380D07 gene	Binding
Bcl11a	BB526119	1.244	1.266	1.425	1.565	B-cell CLL/lymphoma 11A (zinc finger protein)	Binding
Braf	BB332976	1.053	0.814	2.233	1.315	Braf transforming gene	Binding
C130037N17Rik	BB496379	0.721	0.659	1.946	1.545	RIKEN cDNA C130037N17 gene	Binding
Calb1	BB246032	0.548	0.864	2.199	1.479	calbindin-28K	Binding
Cald1	BI248947	0.753	0.845	1.76	1.718	caldesmon 1	Binding
Camk2a	X14836	2.011	1.134	0.388	1.091	calcium/calmodulin-dependent protein kinase II alpha	Binding
Capg	NM_007599	0.785	1.191	1.212	3.32	capping protein (actin filament), gelsolin-like	Binding
Capzb	U10406	0.886	0.488	1.742	2.455	capping protein (actin filament) muscle Z-line, beta	Binding
Cd44	M27130	1.015	0.874	1.351	2.379	CD44 antigen	Binding
Cdh7	AV327883	0.358	0.971	1.978	1.651	cadherin 7, type 2	Binding
Cebpa	BC011118	1.515	2.547	1.091	1.806	CCAAT/enhancer binding protein (C/EBP), alpha	Binding
Cebpd	BB831146	1.196	1.475	1.499	2.191	CCAAT/enhancer binding protein (C/EBP), delta	Binding
Col4a3bp	BC016197	1.184	0.983	1.906	1.216	procollagen, type IV, alpha 3 (Goodpasture antigen) binding protein	Binding
Col5a2	AV229424	1.442	3.059	1.639	2.604	procollagen, type V, alpha 2	Binding
Cpeb2	BM935843	1.215	1.838	0.699	0.958	cytoplasmic polyadenylation element binding protein 2	Binding
Creb3	AU044960	1.285	1.404	1.731	2.116	cAMP responsive element binding protein 3	Binding
Creg1	BC027426	0.749	0.855	1.786	1.943	cellular repressor of E1A-stimulated genes 1	Binding
Creg2	AV338277	0.165	0.463	0.652	0.32	cellular repressor of E1A-stimulated genes 2	Binding
Crkrs	BG070845	1.248	1.28	1.445	1.762	Cdc2-related kinase, arginine/serine-rich	Binding
Csnk2a1	BB283759	0.777	0.808	1.878	2.128	casein kinase 2, alpha 1 polypeptide	Binding
Cyr61	BM202770	1.899	0.913	1.394	1.451	cysteine rich protein 61	Binding
Daam1	AW988556	1.204	1.751	2.579	2.746	dishevelled associated activator of morphogenesis 1	Binding
Dcamkl1	AF155820	1.285	3.457	0.381	0.857	doublecortin and calcium/calmodulin-dependent protein kinase-like 1	Binding
Ddx3y	AA210261	1.504	1.034	1.876	3.34	DEAD (Asp-Glu-Ala-Asp) box polypeptide 3, Y-linked	Binding
Ddx6	BC021452	0.776	1.763	2.062	2.398	DEAD (Asp-Glu-Ala-Asp) box polypeptide 6	Binding
Dhx30	BB105391	4.416	3.409	3.727	5.158	DEAH (Asp-Glu-Ala-His) box polypeptide 30	Binding
Dnaja2	BB324466	0.592	0.619	2.612	2.239	DnaJ (Hsp40) homolog, subfamily A, member 2	Binding
Dnm3	BB212531	0.944	1.74	1.586	2.266	dynamin 3	Binding
Dscr1l1	NM_030598	1.057	2.524	0.545	0.725	Down syndrome critical region gene 1-like 1	Binding
Dst	NM_134448	1.126	2.225	0.615	0.713	dystonin	Binding
Egr2	X06746	1.179	1.003	3.186	1.208	early growth response 2	Binding
Eif2s3y	NM_012011	1.225	0.754	1.777	7.02	eukaryotic translation initiation factor 2, subunit 3, structural gene Y-linked	Binding
Eif4e	BB458938	0.0976	0.461	7.956	2.124	Eukaryotic translation initiation factor 4E	Binding
Eif4e2	BM120823	1.215	1.008	1.134	1.726	eukaryotic translation initiation factor 4E member 2	Binding
Eif4g1	BF227830	1.887	4.75	0.78	1.072	eukaryotic translation initiation factor 4, gamma 1	Binding
Eif5	BM242785	0.615	0.65	2.219	1.138	eukaryotic translation initiation factor 5	Binding
Emr1	U66888	1.063	1.26	1.233	1.852	EGF-like module containing, mucin-like, hormone receptor-like sequence 1	Binding
Enpp1	C76301	2.081	1.339	1.591	1.629	ectonucleotide pyrophosphatase/phosphodiesterase 1	Binding
Epas1	U81983	1.937	1.789	0.39	0.826	endothelial PAS domain protein 1	Binding
Epha3	M68513	1.046	0.658	1.951	1.842	Eph receptor A3	Binding
Exod1	BG067990	0.951	1.036	1.39	1.51	exonuclease domain containing 1	Binding
Fcer1g	NM_010185	1.371	1.198	1.548	2.681	Fc receptor, IgE, high affinity I, gamma polypeptide	Binding
Fcgr1	AF143181	1.052	1.062	1.142	2.321	Fc receptor, IgG, high affinity I	Binding
Fcgr2b	BM224327	1.197	1.625	1.508	1.531	Fc receptor, IgG, low affinity IIb	Binding
Fgd1	BC011462	1.105	0.959	1.48	1.858	FYVE, RhoGEF and PH domain containing 1	Binding
Fgf1	AI649186	1.208	4.1	2.224	4.768	fibroblast growth factor 1	Binding
Fkbp3	BG068268	2.183	1.997	2.11	2.898	FK506 binding protein 3	Binding
Fli1	NM_008026	1.353	0.568	1.417	2.202	Friend leukemia integration 1	Binding
Fos	AV026617	1.713	1.083	2.851	1.639	FBJ osteosarcoma oncogene	Binding
Freq	AU079041	1.122	3.204	0.289	0.962	frequenin homolog (Drosophila)	Binding
Fstl5	BB374771	1.117	1.159	1.411	1.354	follistatin-like 5	Binding
Fut9	BB484070	0.463	0.742	3.898	1.433	fucosyltransferase 9	Binding
Ganab	BB188199	1.127	1.288	1.503	0.731	alpha glucosidase 2 alpha neutral subunit	Binding
Gbp2	BE197524	0.824	1.169	0.781	1.861	guanylate nucleotide binding protein 2	Binding
Ggta1	AF297615	1.021	1.161	1.624	2.038	glycoprotein galactosyltransferase alpha 1, 3	Binding
Gnb4	BI713933	0.932	0.987	2.036	1.764	guanine nucleotide binding protein, beta 4	Binding
Gpatc4	NM_025663	0.831	1.556	0.763	0.813	G patch domain containing 4	Binding
Grn	BB000455	1.452	1.494	1.537	2.095	granulin	Binding
Gusb	NM_010368	1.144	1.562	1.326	2.267	glucuronidase, beta	Binding
Gvin1	BM243571	0.624	0.818	1.398	0.899	GTPase, very large interferon inducible 1	Binding
Hdac4	AI661423	1.201	1.907	0.641	0.956	histone deacetylase 4	Binding
Hk2	NM_013820	1.428	1.217	1.736	1.263	hexokinase 2	Binding
Hspa1b	M12573	1.596	1.961	1.023	1.392	heat shock protein 1B	Binding
Hspa2	BC004714	1.296	1.837	1.208	1.555	heat shock protein 2	Binding
Ifih1	AY075132	9.213	0.949	1.484	1.621	interferon induced with helicase C domain 1	Binding
Iigp1	BM239828	0.763	0.49	2.851	1.704	interferon inducible GTPase 1	Binding
Isgf3g	NM_008394	1.143	1.422	1.282	1.93	interferon dependent positive acting transcription factor 3 gamma	Binding
Jarid1d	AF127244	0.684	1.021	1.333	4.115	jumonji, AT rich interactive domain 1D (Rbp2 like)	Binding
Junb	NM_008416	2.059	1.074	2.666	2.129	Jun-B oncogene	Binding
Kcnn2	NM_080465	0.883	0.841	0.509	0.628	potassium intermediate/small conductance calcium-activated channel, subfamily N, member 2	Binding
Kif5a	NM_008447	1.624	2.949	0.613	0.482	kinesin family member 5A	Binding
Klf6	AF072403	1.023	1.24	1.789	2.191	Kruppel-like factor 6	Binding
Klf7	BB524597	1.719	1.924	2.401	2.453	Kruppel-like factor 7 (ubiquitous)	Binding
Klhl6	BM247104	1.133	1.138	1.319	2.257	kelch-like 6 (Drosophila)	Binding
Krit1	BI793814	0.905	0.709	1.753	1.37	KRIT1, ankyrin repeat containing	Binding
Lphn3	BE945410	0.923	0.936	1.826	1.361	latrophilin 3	Binding
Lrfn5	BB183114	0.125	0.232	0.208	0.254	Leucine rich repeat and fibronectin type III domain containing 5	Binding
Map3k7	D76446	1.222	1.155	1.699	1.447	mitogen activated protein kinase kinase kinase 7	Binding
Mapkapk3	AI451985	1.943	3.473	1.767	6.225	mitogen-activated protein kinase-activated protein kinase 3	Binding
Mapre1	BM228525	0.868	0.77	2.63	1.492	microtubule-associated protein, RP/EB family, member 1	Binding
Mbp	BB181247	1.066	0.589	1.827	1.604	myelin basic protein	Binding
Mid1	AF026565	1.061	2.818	1.408	1.579	midline 1	Binding
Mmp12	BC019135	0.998	0.661	0.538	5.278	matrix metallopeptidase 12	Binding
Mnab	BB527789	0.752	0.952	2.519	1.902	membrane associated DNA binding protein	Binding
Msi2	BI696168	0.737	1.03	2.111	1.497	Musashi homolog 2 (Drosophila)	Binding
Mtap2	BM937510	0.905	2.375	0.475	0.708	microtubule-associated protein 2	Binding
Myo1f	AK021181	1.868	1.242	1.092	3.337	myosin IF	Binding
Neo1	BB129888	0.964	0.85	1.598	2.203	neogenin	Binding
Neu1	AI649303	0.679	0.48	1.776	1.35	neuraminidase 1	Binding
Nfia	AF326553	0.37	0.217	0.266	0.292	nuclear factor I/A	Binding
Nrip1	NM_008735	1.046	0.811	1.897	1.821	nuclear receptor interacting protein 1	Binding
Ntrk2	AK018789	0.31	3.545	0.47	0.57	neurotrophic tyrosine kinase, receptor, type 2	Binding
Oas1a	BC018470	0.808	0.63	1.162	2.257	2'-5' oligoadenylate synthetase 1A	Binding
Oasl2	BQ033138	1.018	1.472	1.631	3.517	2'-5' oligoadenylate synthetase-like 2	Binding
P2ry6	BC027331	1.729	2.363	1.252	2.301	pyrimidinergic receptor P2Y, G-protein coupled, 6	Binding
Pank3	BC027089	0.823	0.697	2.092	2.429	pantothenate kinase 3	Binding
Parp12	BM227980	1.326	1.006	1.386	2.077	poly (ADP-ribose) polymerase family, member 12	Binding
Parp3	BC014870	1.864	2.928	1.26	2.563	poly (ADP-ribose) polymerase family, member 3	Binding
Pcdhb12	NM_053137	1.606	3.3	1.966	2.727	protocadherin beta 12	Binding
Pcdhb16	BB131219	0.928	0.929	2.217	1.471	protocadherin beta 16	Binding
Pcdhb17	NM_053142	1.275	1.865	1.507	1.007	protocadherin beta 17	Binding
Pcdhb3	NM_053128	0.911	1.267	0.542	0.54	protocadherin beta 3	Binding
Pcdhb9	NM_053134	7.592	9.176	7.286	9.849	protocadherin beta 9	Binding
Phf20	BB308157	1.007	0.925	1.657	1.84	PHD finger protein 20	Binding
Pik3r4	BC017537	3.252	5.09	2.73	3.14	phosphatidylinositol 3 kinase, regulatory subunit, polypeptide 4, p150	Binding
Pip5k2b	AI447325	30.67	25.86	16.19	12.14	Phosphatidylinositol-4-phosphate 5-kinase, type II, beta	Binding
Pparbp	BB760479	0.941	1.984	0.567	0.715	peroxisome proliferator activated receptor binding protein	Binding
Prkg1	NM_011160	0.832	0.759	1.108	2.381	protein kinase, cGMP-dependent, type I	Binding
Prpf40a	BG064340	0.811	1.28	1.347	1.39	PRP40 pre-mRNA processing factor 40 homolog A (yeast)	Binding
Ptprz1	NM_011219	1.178	0.983	0.649	0.815	protein tyrosine phosphatase, receptor type Z, polypeptide 1	Binding
R3hdm1	BB462088	0.993	2.756	0.439	1.059	R3H domain 1 (binds single-stranded nucleic acids)	Binding
Rab39b	AK020665	0.734	0.653	1.952	1.533	RAB39B, member RAS oncogene family	Binding
Rad23b	BM115245	1.797	1.762	1.465	1.943	RAD23b homolog (S. cerevisiae)	Binding
Rap2b	BB645629	1.236	0.762	1.302	1.615	RAP2B, member of RAS oncogene family	Binding
Rasgrp1	AK013548	1.271	3.027	0.483	0.811	RAS guanyl releasing protein 1	Binding
Rbm5	BE446879	1.029	0.738	1.729	1.641	RNA binding motif protein 5	Binding
Rbp1	NM_011254	1.043	2.799	1.719	2.496	retinol binding protein 1, cellular	Binding
Rhoj	AF309564	0.578	0.913	1.026	2.433	ras homolog gene family, member J	Binding
Rnf11	BI150320	0.815	0.842	1.783	1.941	ring finger protein 11	Binding
Rnf170	BF458266	0.582	0.868	1.991	1.469	ring finger protein 170	Binding
Rorb	BB751387	0.933	0.92	2.702	1.612	RAR-related orphan receptor beta	Binding
Rragd	BB354941	0.571	0.603	0.577	0.562	Ras-related GTP binding D	Binding
Rtn4	BG072267	0.759	0.67	1.936	1.501	reticulon 4	Binding
S100a4	D00208	0.802	0.935	2.036	4.552	S100 calcium binding protein A4	Binding
S100a6	NM_011313	1.048	0.881	1.253	2.335	S100 calcium binding protein A6 (calcyclin)	Binding
Sfpq	BI738328	0.574	0.522	1.997	1.397	splicing factor proline/glutamine rich (polypyrimidine tract binding protein associated)	Binding
Sfrs12	AV012790	1.524	0.719	2.861	2.052	splicing factor, arginine/serine-rich 12	Binding
Skp2	AV259620	0.92	0.635	2.14	1.358	S-phase kinase-associated protein 2 (p45)	Binding
Smad1	NM_008539	0.879	1.725	1.804	1.581	MAD homolog 1 (Drosophila)	Binding
Smc4	BI665568	0.505	0.518	1.744	1.785	structural maintenance of chromosomes 4	Binding
Snord22	BB493265	0.429	0.54	1.518	1.65	small nucleolar RNA, C/D box 22	Binding
Snw1	BB661561	2.189	3.224	4.668	8.776	SNW domain containing 1	Binding
Srprb	NM_009275	0.633	1.01	0.378	0.744	signal recognition particle receptor, B subunit	Binding
Stch	BE533039	0.944	1.037	1.984	1.906	stress 70 protein chaperone, microsome-associated, human homolog	Binding
Taf4b	AV373814	0.805	0.683	2.197	1.542	TAF4B RNA polymerase II, TATA box binding protein (TBP)-associated factor	Binding
Tie1	NM_011587	1.836	4.532	1.984	1.283	tyrosine kinase receptor 1	Binding
Tiparp	BB707122	0.662	0.808	1.832	1.942	TCDD-inducible poly(ADP-ribose) polymerase	Binding
Tor1b	BB004887	0.869	1.059	1.586	1.5	torsin family 1, member B	Binding
Tpm1	BM232388	0.607	0.464	1.493	0.729	tropomyosin 1, alpha	Binding
Tpm3	NM_022314	1.55	3.687	0.454	0.658	tropomyosin 3, gamma	Binding
Tpr	AW554765	0.779	1.237	2.236	1.808	translocated promoter region	Binding
Trim25	AA960166	1.124	1.367	1.649	1.645	tripartite motif protein 25	Binding
Trim30	AF220015	1.055	0.702	1.468	1.174	tripartite motif protein 30	Binding
Trove2	BQ176653	0.754	0.953	2.897	1.366	TROVE domain family, member 2	Binding
Trpc5	AF029983	0.757	1.039	1.795	1.412	transient receptor potential cation channel, subfamily C, member 5	Binding
Tsc22d3	AF201289	0.979	2.299	0.611	0.689	TSC22 domain family 3	Binding
Ttc9	BB106428	1.525	1.658	2.026	2.181	tetratricopeptide repeat domain 9	Binding
U46068	AV089660	1.169	2.06	0.645	0.487	cDNA sequence U46068	Binding
Usp1	BC018179	0.743	1.149	1.616	1.879	ubiquitin specific peptdiase 1	Binding
Usp37	BB398605	0.855	0.752	2.166	1.536	ubiquitin specific peptidase 37	Binding
Uty	BB742957	1.081	0.702	1.768	4.997	ubiquitously transcribed tetratricopeptide repeat gene, Y chromosome	Binding
Zdhhc2	BB224658	0.672	0.901	1.749	1.53	zinc finger, DHHC domain containing 2	Binding
Zfp292	NM_013889	0.967	1.012	2.146	1.321	zinc finger protein 292	Binding
Zfp354b	AF184112	1.077	0.702	1.208	1.1	zinc finger protein 354B	Binding
Zfp367	BE629588	0.51	0.652	1.516	1.45	zinc finger protein 367	Binding
Zfp644	BM115349	0.686	0.897	1.555	1.579	zinc finger protein 644	Binding
Zfp97	NM_011765	0.517	0.735	1.485	1.438	zinc finger protein 97	Binding
Zipro1	AI326272	1.378	1.163	1.59	1.766	zinc finger proliferation 1	Binding
4933439C20Rik	BI454991	0.456	0.728	0.681	0.666	RIKEN cDNA 4933439C20 gene	Catalytic activity
9030612M13Rik	BB008634	0.995	1.006	2.044	1.574	RIKEN cDNA 9030612M13 gene	Catalytic activity
Abhd14a	AV009478	1.834	1.516	1.556	1.696	abhydrolase domain containing 14A	Catalytic activity
Acaa1a	NM_130864	1.694	2.03	1.498	1.933	acetyl-Coenzyme A acyltransferase 1A	Catalytic activity
Aldh7a1	BC012407	1.454	2.666	1.706	2.434	aldehyde dehydrogenase family 7, member A1	Catalytic activity
Angpt1	BB453314	0.965	0.57	2.037	1.035	angiopoietin 1	Catalytic activity
Anxa3	AW702161	1.054	0.791	1.457	1.481	annexin A3	Catalytic activity
Atp6v0a1	BC001995	1.553	9.136	0.528	1.287	ATPase, H+ transporting, lysosomal V0 subunit A1	Catalytic activity
Atp7a	U03434	1.417	0.879	2.428	1.36	ATPase, Cu++ transporting, alpha polypeptide	Catalytic activity
B230380D07Rik	AV229336	0.664	0.597	2.799	1.112	RIKEN cDNA B230380D07 gene	Catalytic activity
B3galt1	AV328619	0.549	0.785	1.716	1.541	UDP-Gal:betaGlcNAc beta 1,3-galactosyltransferase, polypeptide 1	Catalytic activity
B3galt2	BB254922	0.451	0.405	1.51	1.184	UDP-Gal:betaGlcNAc beta 1,3-galactosyltransferase, polypeptide 2	Catalytic activity
B3gat1	BM945167	1.335	2.273	0.356	1.038	beta-1,3-glucuronyltransferase 1 (glucuronosyltransferase P)	Catalytic activity
Braf	BB332976	1.053	0.814	2.233	1.315	Braf transforming gene	Catalytic activity
C4b	NM_009780	1.377	1.255	1.892	5.708	complement component 4B (Childo blood group)	Catalytic activity
Camk2a	X14836	2.011	1.134	0.388	1.091	calcium/calmodulin-dependent protein kinase II alpha	Catalytic activity
Car8	BB125515	13.37	2.059	6.51	4.776	carbonic anhydrase 8	Catalytic activity
Ccnt2	AK013634	0.442	1.228	0.501	0.917	Cyclin T2	Catalytic activity
Cdc25a	C76119	1.888	1.029	2.884	2.292	cell division cycle 25 homolog A (S. cerevisiae)	Catalytic activity
Chka	BB129366	0.661	0.523	1.672	1.145	choline kinase alpha	Catalytic activity
Col4a3bp	BC016197	1.184	0.983	1.906	1.216	procollagen, type IV, alpha 3 (Goodpasture antigen) binding protein	Catalytic activity
Cox10	AV369982	1.252	3.352	0.996	0.565	COX10 homolog, cytochrome c oxidase assembly protein, heme A: farnesyltransferase (yeast)	Catalytic activity
Cpd	NM_007754	0.918	1.341	1.861	1.685	carboxypeptidase D	Catalytic activity
Creg2	AV338277	0.165	0.463	0.652	0.32	cellular repressor of E1A-stimulated genes 2	Catalytic activity
Crkrs	BG070845	1.248	1.28	1.445	1.762	Cdc2-related kinase, arginine/serine-rich	Catalytic activity
Csnk2a1	BB283759	0.777	0.808	1.878	2.128	casein kinase 2, alpha 1 polypeptide	Catalytic activity
Cst7	NM_009977	1.312	0.988	1.506	23.49	cystatin F (leukocystatin)	Catalytic activity
Ctsz	NM_022325	0.98	1.203	1.433	2.239	cathepsin Z	Catalytic activity
Cyba	AK018713	1.242	1.758	1.598	3.132	cytochrome b-245, alpha polypeptide	Catalytic activity
Cyp26b1	AW049789	1.021	0.946	1.744	1.978	cytochrome P450, family 26, subfamily b, polypeptide 1	Catalytic activity
Dcamkl1	AF155820	1.285	3.457	0.381	0.857	doublecortin and calcium/calmodulin-dependent protein kinase-like 1	Catalytic activity
Ddo	BB021589	0.368	0.15	0.316	0.603	D-aspartate oxidase	Catalytic activity
Ddx3y	AA210261	1.504	1.034	1.876	3.34	DEAD (Asp-Glu-Ala-Asp) box polypeptide 3, Y-linked	Catalytic activity
Ddx6	BC021452	0.776	1.763	2.062	2.398	DEAD (Asp-Glu-Ala-Asp) box polypeptide 6	Catalytic activity
Dhdh	AK005050	0.64	0.698	1.469	1.948	dihydrodiol dehydrogenase (dimeric)	Catalytic activity
Dhrs7	AK009385	0.697	0.756	0.753	0.861	dehydrogenase/reductase (SDR family) member 7	Catalytic activity
Dhx30	BB105391	4.416	3.409	3.727	5.158	DEAH (Asp-Glu-Ala-His) box polypeptide 30	Catalytic activity
Dnajb14	BE952491	0.521	1.034	2.675	1.861	DnaJ (Hsp40) homolog, subfamily B, member 14	Catalytic activity
Dpp6	AV328546	1.461	0.46	1.725	2.077	dipeptidylpeptidase 6	Catalytic activity
Dusp5	BB442784	2.456	1.326	1.825	1.907	dual specificity phosphatase 5	Catalytic activity
Enpp1	C76301	2.081	1.339	1.591	1.629	ectonucleotide pyrophosphatase/phosphodiesterase 1	Catalytic activity
Epha3	M68513	1.046	0.658	1.951	1.842	Eph receptor A3	Catalytic activity
Exod1	BG067990	0.951	1.036	1.39	1.51	exonuclease domain containing 1	Catalytic activity
Fstl5	BB374771	1.117	1.159	1.411	1.354	follistatin-like 5	Catalytic activity
Fut9	BB484070	0.463	0.742	3.898	1.433	fucosyltransferase 9	Catalytic activity
Galnt2	BG064057	0.918	0.694	1.545	1.7	UDP-N-acetyl-alpha-D-galactosamine:polypeptide N-acetylgalactosaminyltransferase 2	Catalytic activity
Ganab	BB188199	1.127	1.288	1.503	0.731	alpha glucosidase 2 alpha neutral subunit	Catalytic activity
Gdpd1	AK016023	1.071	1.112	1.755	1.469	glycerophosphodiester phosphodiesterase domain containing 1	Catalytic activity
Ggh	NM_010281	0.765	0.724	1.562	1.696	gamma-glutamyl hydrolase	Catalytic activity
Ggta1	AF297615	1.021	1.161	1.624	2.038	glycoprotein galactosyltransferase alpha 1, 3	Catalytic activity
Gmps	AV308908	0.718	0.663	1.672	1.676	guanine monphosphate synthetase	Catalytic activity
Gpnmb	NM_053110	1.438	1.847	1.025	6.087	glycoprotein (transmembrane) nmb	Catalytic activity
Grn	BB000455	1.452	1.494	1.537	2.095	granulin	Catalytic activity
Gusb	NM_010368	1.144	1.562	1.326	2.267	glucuronidase, beta	Catalytic activity
Hecw2	BB445169	0.89	0.897	2.398	1.787	HECT, C2 and WW domain containing E3 ubiquitin protein ligase 2	Catalytic activity
Hk2	NM_013820	1.428	1.217	1.736	1.263	hexokinase 2	Catalytic activity
Hspa1b	M12573	1.596	1.961	1.023	1.392	heat shock protein 1B	Catalytic activity
Ids	NM_010498	0.909	2.051	0.535	0.764	iduronate 2-sulfatase	Catalytic activity
Ifi30	NM_023065	1.387	1.582	0.976	2.743	interferon gamma inducible protein 30	Catalytic activity
Ifih1	AY075132	9.213	0.949	1.484	1.621	interferon induced with helicase C domain 1	Catalytic activity
Impad1	BG797423	0.619	0.763	1.602	1.546	inositol monophosphatase domain containing 1	Catalytic activity
Itga4	BB284583	0.759	0.993	2.61	1.326	integrin alpha 4	Catalytic activity
Itga6	BM935811	0.932	1.057	1.963	1.806	integrin alpha 6	Catalytic activity
Kcnab2	L48983	1.196	5.413	0.637	0.777	potassium voltage-gated channel, shaker-related subfamily, beta member 2	Catalytic activity
Lpgat1	BE987427	0.707	1.274	2.02	1.721	lysophosphatidylglycerol acyltransferase 1	Catalytic activity
Man2b1	BC005430	1.232	1.545	1.535	2.647	mannosidase 2, alpha B1	Catalytic activity
Maoa	AV356118	0.753	0.976	2.431	1.655	monoamine oxidase A	Catalytic activity
Map3k7	D76446	1.222	1.155	1.699	1.447	mitogen activated protein kinase kinase kinase 7	Catalytic activity
Mapkapk3	AI451985	1.943	3.473	1.767	6.225	mitogen-activated protein kinase-activated protein kinase 3	Catalytic activity
Mmp12	BC019135	0.998	0.661	0.538	5.278	matrix metallopeptidase 12	Catalytic activity
Mup1	NM_031188	0.813	0.552	0.606	0.255	major urinary protein 1	Catalytic activity
Myd88	BC005591	1.282	1.973	1.498	2.302	myeloid differentiation primary response gene 88	Catalytic activity
Naglu	NM_013792	1.079	1.739	0.913	1.917	alpha-N-acetylglucosaminidase (Sanfilippo disease IIIB)	Catalytic activity
Neu1	AI649303	0.679	0.48	1.776	1.35	neuraminidase 1	Catalytic activity
Nnt	BB205930	0.372	0.374	0.38	0.505	nicotinamide nucleotide transhydrogenase	Catalytic activity
Ntrk2	AK018789	0.31	3.545	0.47	0.57	neurotrophic tyrosine kinase, receptor, type 2	Catalytic activity
Oas1a	BC018470	0.808	0.63	1.162	2.257	2'-5' oligoadenylate synthetase 1A	Catalytic activity
Oasl2	BQ033138	1.018	1.472	1.631	3.517	2'-5' oligoadenylate synthetase-like 2	Catalytic activity
Odz1	NM_011855	0.788	1.045	2.028	2.295	odd Oz/ten-m homolog 1 (Drosophila)	Catalytic activity
Pank3	BC027089	0.823	0.697	2.092	2.429	pantothenate kinase 3	Catalytic activity
Parp3	BC014870	1.864	2.928	1.26	2.563	poly (ADP-ribose) polymerase family, member 3	Catalytic activity
Pcmt1	AA389937	1.542	1.323	1.802	1.87	protein-L-isoaspartate (D-aspartate) O-methyltransferase 1	Catalytic activity
Pcyt1a	NM_009981	0.931	1.202	1.294	1.838	phosphate cytidylyltransferase 1, choline, alpha isoform	Catalytic activity
Pex2	BB315077	0.145	0.462	2.165	1.063	peroxin 2	Catalytic activity
Pigo	BB546713	2.982	4.581	3.621	4.328	phosphatidylinositol glycan anchor biosynthesis, class O	Catalytic activity
Pik3ap1	BI684288	0.986	0.867	1.11	1.785	phosphoinositide-3-kinase adaptor protein 1	Catalytic activity
Pik3r4	BC017537	3.252	5.09	2.73	3.14	phosphatidylinositol 3 kinase, regulatory subunit, polypeptide 4, p150	Catalytic activity
Pon3	NM_008897	1.2	0.872	1.216	2.988	paraoxonase 3	Catalytic activity
Ppig	BB309731	0.782	0.657	2.151	1.186	peptidyl-prolyl isomerase G (cyclophilin G)	Catalytic activity
Ppm1m	AK013149	2.608	2.008	1.978	2.595	protein phosphatase 1M	Catalytic activity
Ppp1r14c	AK013448	1.329	1.577	1.348	1.965	protein phosphatase 1, regulatory (inhibitor) subunit 14c	Catalytic activity
Ppp2r5e	BB535888	0.893	1.785	0.57	0.843	protein phosphatase 2, regulatory subunit B (B56), epsilon isoform	Catalytic activity
Prkg1	NM_011160	0.832	0.759	1.108	2.381	protein kinase, cGMP-dependent, type I	Catalytic activity
Pten	AA214868	0.876	0.937	1.904	1.544	phosphatase and tensin homolog	Catalytic activity
Ptgs2	M94967	1.421	1.2	1.743	1.133	prostaglandin-endoperoxide synthase 2	Catalytic activity
Ptplad2	AV291250	0.98	0.822	1.691	1.854	protein tyrosine phosphatase-like A domain containing 2	Catalytic activity
Ptpn21	AW987375	0.946	0.494	1.769	1.834	protein tyrosine phosphatase, non-receptor type 21	Catalytic activity
Ptprn2	U57345	1.306	1.032	1.027	2.198	protein tyrosine phosphatase, receptor type, N polypeptide 2	Catalytic activity
Ptprr	AF129509	0.941	1.385	1.75	1.63	protein tyrosine phosphatase, receptor type, R	Catalytic activity
Ptprz1	NM_011219	1.178	0.983	0.649	0.815	protein tyrosine phosphatase, receptor type Z, polypeptide 1	Catalytic activity
Pycard	BG084230	0.923	1.407	1.178	2.456	PYD and CARD domain containing	Catalytic activity
Rad23b	BM115245	1.797	1.762	1.465	1.943	RAD23b homolog (S. cerevisiae)	Catalytic activity
Rasgrp1	AK013548	1.271	3.027	0.483	0.811	RAS guanyl releasing protein 1	Catalytic activity
Rnf11	BI150320	0.815	0.842	1.783	1.941	ring finger protein 11	Catalytic activity
Rrm2b	BB702377	0.814	0.615	2.402	2.52	ribonucleotide reductase M2 B (TP53 inducible)	Catalytic activity
Scd1	NM_009127	0.968	2.788	0.379	0.744	stearoyl-Coenzyme A desaturase 1	Catalytic activity
Scd2	BG060909	1.107	3.117	0.508	1.009	stearoyl-Coenzyme A desaturase 2	Catalytic activity
Skp2	AV259620	0.92	0.635	2.14	1.358	S-phase kinase-associated protein 2 (p45)	Catalytic activity
Tie1	NM_011587	1.836	4.532	1.984	1.283	tyrosine kinase receptor 1	Catalytic activity
Timp3	BI111620	1.14	2.304	0.536	0.808	tissue inhibitor of metalloproteinase 3	Catalytic activity
Tpr	AW554765	0.779	1.237	2.236	1.808	translocated promoter region	Catalytic activity
Tyrobp	NM_011662	0.984	0.928	2.498	4.084	TYRO protein tyrosine kinase binding protein	Catalytic activity
Ube1dc1	BC019764	0.46	0.805	0.677	0.842	ubiquitin-activating enzyme E1-domain containing 1	Catalytic activity
Ube2t	NM_026024	1.011	0.789	1.715	1.195	ubiquitin-conjugating enzyme E2T (putative)	Catalytic activity
Ube3a	AK018443	0.991	0.841	1.706	1.2	ubiquitin protein ligase E3A	Catalytic activity
Ugcgl1	W98049	1.169	1.074	1.346	1.771	UDP-glucose ceramide glucosyltransferase-like 1	Catalytic activity
Ugt1a2	D87867	1.148	1.762	1.291	2.209	UDP glucuronosyltransferase 1 family, polypeptide A2	Catalytic activity
Usp1	BC018179	0.743	1.149	1.616	1.879	ubiquitin specific peptdiase 1	Catalytic activity
Usp18	NM_011909	0.873	0.676	2.005	4.975	ubiquitin specific peptidase 18	Catalytic activity
Uty	BB742957	1.081	0.702	1.768	4.997	ubiquitously transcribed tetratricopeptide repeat gene, Y chromosome	Catalytic activity
Wdr51a	AK011064	1.919	2.121	1.343	1.464	WD repeat domain 51A	Catalytic activity
2600003E23Rik	BB698513	1.535	1.657	0.347	0.281	RIKEN cDNA 2600003E23 gene	Others
2810048G17Rik	NM_133746	1.409	0.85	1.482	1.403	RIKEN cDNA 2810048G17 gene	Others
3110047P20Rik	AW123948	1.311	1.337	1.77	1.606	RIKEN cDNA 3110047P20 gene	Others
4921517N04Rik	AW488266	1.296	0.738	1.262	1.219	RIKEN cDNA 4921517N04 gene	Others
Ctla2b	BG064656	0.687	0.672	1.306	1.552	cytotoxic T lymphocyte-associated protein 2 beta	Others
D10Bwg1379e	BB125269	0.999	1.186	0.462	0.619	DNA segment, Chr 10, Brigham & Women's Genetics 1379 expressed	Others
E130013N09Rik	BI731047	0.354	0.455	1.192	0.876	RIKEN cDNA E130013N09 gene	Others
E130306M17Rik	BB308071	0.532	0.813	2.36	1.232	RIKEN cDNA E130306M17 gene	Others
Evi5	AI255184	0.558	0.479	2.979	1.964	ecotropic viral integration site 5	Others
Fbxl18	BB401012	1.079	0.902	1.68	1.93	F-box and leucine-rich repeat protein 18	Others
Fyb	BB157866	1.645	0.816	2.395	1.854	FYN binding protein	Others
Gas2l3	BB770972	0.475	0.943	1.422	1.562	growth arrest-specific 2 like 3	Others
Glcci1	BM247146	1.269	0.69	1.244	1.149	Glucocorticoid induced transcript 1	Others
Gm50	BB172440	0.931	1.433	0.936	0.368	gene model 50, (NCBI)	Others
Lrrc2	AK010252	0.607	1.61	2.217	2.146	leucine rich repeat containing 2	Others
Lypd6	AI848492	0.918	0.978	1.52	1.734	LY6/PLAUR domain containing 6	Others
Msl2l1	BB745314	1.194	0.268	3.356	2.126	male-specific lethal 2-like 1 (Drosophila)	Others
Nol4	AV323033	0.492	0.564	1.001	0.677	nucleolar protein 4	Others
Palm2	BB431157	1.566	1.742	1.43	1.664	paralemmin 2	Others
Parp14	BC021340	1.2	0.811	1.201	1.823	poly (ADP-ribose) polymerase family, member 14	Others
Phb	BM243379	0.872	0.942	1.6	2.036	Prohibitin	Others
Pp11r	AI528824	0.727	1.375	1.096	1.446	placental protein 11 related	Others
Rasal2	BB523168	2.907	0.265	6.098	1.984	RAS protein activator like 2	Others
Rian	AB076245	0.367	0.586	3.424	1.641	RNA imprinted and accumulated in nucleus	Others
Rif1	BG070871	0.887	1.108	2.015	1.644	Rap1 interacting factor 1 homolog (yeast)	Others
Robo3	BB733242	0.679	0.901	0.699	0.694	roundabout homolog 3 (Drosophila)	Others
Rtp4	BC024872	1.029	1.309	2.736	3.483	receptor transporter protein 4	Others
Rusc2	BC024790	1.829	4.608	2.169	1.937	RUN and SH3 domain containing 2	Others
Samd12	AV347618	0.67	0.776	1.961	1.497	sterile alpha motif domain containing 12	Others
Six6os1	AK015397	2.887	0.888	3.249	1.755	Six6 opposite strand transcript 1	Others
Slamf9	NM_029612	1.017	1.422	1.492	5.987	SLAM family member 9	Others
Tmem167	BQ174163	0.584	0.619	1.779	1.436	transmembrane protein 167	Others
Tmem2	BC019745	1.187	1.22	1.6	1.364	transmembrane protein 2	Others
Tmie	BB326566	1.749	2.803	3.072	23.78	transmembrane inner ear	Others
Wnt5b	AU042760	0.977	0.994	0.219	0.469	Wingless-related MMTV integration site 5B	Others
Xist	BG806300	0.208	1.491	0.653	0.119	inactive X specific transcripts	Others

## Sheet: 4LPS-NA_cb
Table S1 Classification of significantly expressed genes in 4L/PS-NA cerebellum
Symbol	Accession	4 weeks	12 weeks	18 weeks	Gene Name	Function
Anpep	NM_008486	0.56	1.906	4.033	alanyl (membrane) aminopeptidase	Inflammation/macrophage
Atrn	NM_009730	0.547	0.132	1.07	attractin	Inflammation/macrophage
Blnk	AF068182	1.661	1.92	7.358	B-cell linker	Inflammation/macrophage
Bmpr1b	BB698679	1.049	3.068	1.817	bone morphogenetic protein receptor, type 1B	Inflammation/macrophage
C1qa	NM_007572	2.069	6.143	8.645	complement component 1, q subcomponent, alpha polypeptide	Inflammation/macrophage
C1qb	BB111335	1.934	6.234	7.73	complement component 1, q subcomponent, beta polypeptide	Inflammation/macrophage
C1qc	NM_007574	5.42	8.961	11.39	complement component 1, q subcomponent, C chain	Inflammation/macrophage
C1r	NM_023143	1.021	1.517	2.848	complement component 1, r subcomponent	Inflammation/macrophage
C3	K02782	2.628	4.255	12.6	complement component 3	Inflammation/macrophage
C3ar1	NM_009779	7.801	3.439	6.582	complement component 3a receptor 1	Inflammation/macrophage
C4b	NM_009780	2.238	9.421	13.04	complement component 4B (Childo blood group)	Inflammation/macrophage
Calca	AF330212	1.341	7.168	4.956	calcitonin/calcitonin-related polypeptide, alpha	Inflammation/macrophage
Calcr	NM_007588	1.397	3.813	3.755	calcitonin receptor	Inflammation/macrophage
Casp7	NM_007611	1.566	1.177	1.56	caspase 7	Inflammation/macrophage
Ccl12	U50712	2.369	25.99	8.464	chemokine (C-C motif) ligand 12	Inflammation/macrophage
Ccl2	AF065933	7.176	11.12	13.88	chemokine (C-C motif) ligand 2	Inflammation/macrophage
Ccl27	BE198116	0.419	0.392	0.559	chemokine (C-C motif) ligand 27	Inflammation/macrophage
Ccl3	NM_011337	4.216	22.24	6.1	chemokine (C-C motif) ligand 3	Inflammation/macrophage
Ccl4	AF128218	1.623	1.538	2.423	chemokine (C-C motif) ligand 4	Inflammation/macrophage
Ccl6	BC002073	1.219	2.731	1.537	chemokine (C-C motif) ligand 6	Inflammation/macrophage
Ccl7	AF128193	3.267	1.536	1.446	chemokine (C-C motif) ligand 7	Inflammation/macrophage
Cd109	AY083458	1.369	2.211	4.83	CD109 antigen	Inflammation/macrophage
Cd14	NM_009841	0.836	2.253	2.701	CD14 antigen	Inflammation/macrophage
Cd180	NM_008533	1.733	1.146	1.396	CD180 antigen	Inflammation/macrophage
Cd200	AF004023	1.519	2.275	1.917	Cd200 antigen	Inflammation/macrophage
Cd200r4	BB770873	34.2	4.348	18.96	Cd200 receptor 4	Inflammation/macrophage
Cd22	AF102134	1.711	0.932	3.152	CD22 antigen	Inflammation/macrophage
Cd24a	NM_009846	2.074	0.791	2.481	CD24a antigen	Inflammation/macrophage
Cd33	NM_021293	2.289	1.64	2.535	CD33 antigen	Inflammation/macrophage
Cd34	NM_133654	1.19	2.547	2.434	CD34 antigen	Inflammation/macrophage
Cd37	BC019402	1.838	2.481	3.457	CD37 antigen	Inflammation/macrophage
Cd38	NM_007646	1.709	0.983	2.119	CD38 antigen	Inflammation/macrophage
Cd44	X66083	2.094	0.894	6.604	CD44 antigen	Inflammation/macrophage
Cd47	AK018679	0.597	0.823	0.693	CD47 antigen (Rh-related antigen, integrin-associated signal transducer)	Inflammation/macrophage
Cd48	BE634960	1.56	3.757	5.58	CD48 antigen	Inflammation/macrophage
Cd52	NM_013706	2.597	1.32	6.034	CD52 antigen	Inflammation/macrophage
Cd53	NM_007651	1.737	2.965	3.263	CD53 antigen	Inflammation/macrophage
Cd68	BC021637	3.128	12.26	20.31	CD68 antigen	Inflammation/macrophage
Cd83	NM_009856	0.836	1.994	1.842	CD83 antigen	Inflammation/macrophage
Cd84	NM_013489	0.549	4.17	6.713	CD84 antigen	Inflammation/macrophage
Cd86	NM_019388	0.699	2.332	8.707	CD86 antigen	Inflammation/macrophage
Cd9	NM_007657	1.422	1.932	1.925	CD9 antigen	Inflammation/macrophage
Cd93	BB039247	1.827	2.085	2.16	CD93 antigen	Inflammation/macrophage
Cep27	BG069669	1.54	1.672	1.928	centrosomal protein 27	Inflammation/macrophage
Cfh	AI987976	1.107	2.459	2.893	complement component factor h	Inflammation/macrophage
Cfi	NM_007686	1.015	2.961	2.772	complement component factor i	Inflammation/macrophage
Cklf	AY046597	1.204	1.397	1.668	chemokine-like factor	Inflammation/macrophage
Cmtm6	BC027248	1.244	1.76	2.881	CKLF-like MARVEL transmembrane domain containing 6	Inflammation/macrophage
Crh	BM933756	0.836	4.529	4.362	corticotropin releasing hormone	Inflammation/macrophage
Csf1	BM233698	0.948	1.517	2.058	colony stimulating factor 1 (macrophage)	Inflammation/macrophage
Csf1r	AI323359	1.949	1.874	1.62	colony stimulating factor 1 receptor	Inflammation/macrophage
Csf2ra	BM941868	2.545	2.723	7.671	colony stimulating factor 2 receptor, alpha, low-affinity (granulocyte-macrophage)	Inflammation/macrophage
Csf2rb1	BB769628	2.727	4.926	2.728	colony stimulating factor 2 receptor, beta 1, low-affinity (granulocyte-macrophage)	Inflammation/macrophage
Csf2rb2	NM_007781	2.758	4.356	4.733	colony stimulating factor 2 receptor, beta 2, low-affinity (granulocyte-macrophage)	Inflammation/macrophage
Csf3r	NM_007782	1.837	4.635	4.743	colony stimulating factor 3 receptor (granulocyte)	Inflammation/macrophage
Cxcl1	NM_008176	2.58	3.974	2.997	chemokine (C-X-C motif) ligand 1	Inflammation/macrophage
Cxcl10	NM_021274	3.39	3.007	2.363	chemokine (C-X-C motif) ligand 10	Inflammation/macrophage
Cxcl16	BC019961	13.45	10.16	6.731	chemokine (C-X-C motif) ligand 16	Inflammation/macrophage
Defb11	AJ437646	6.828	1.751	2.009	defensin beta 11	Inflammation/macrophage
Elavl2	BB105998	1.219	2.758	1.696	ELAV (embryonic lethal, abnormal vision, Drosophila)-like 2 (Hu antigen B)	Inflammation/macrophage
Emr1	U66888	1.424	3.443	3.179	EGF-like module containing, mucin-like, hormone receptor-like sequence 1	Inflammation/macrophage
Enpp1	AF339910	1.403	1.714	1.803	ectonucleotide pyrophosphatase/phosphodiesterase 1	Inflammation/macrophage
Exosc9	NM_019393	0.382	0.53	0.481	exosome component 9	Inflammation/macrophage
Fas	NM_007987	0.937	2.7	1.73	Fas (TNF receptor superfamily member)	Inflammation/macrophage
Fcer1g	NM_010185	2.116	6.065	8.579	Fc receptor, IgE, high affinity I, gamma polypeptide	Inflammation/macrophage
Fcgr1	AF143181	1.566	2.857	2.741	Fc receptor, IgG, high affinity I	Inflammation/macrophage
Fgf11	NM_010198	1.149	0.0642	0.213	fibroblast growth factor 11	Inflammation/macrophage
Fgf7	NM_008008	1.01	0.301	0.142	fibroblast growth factor 7	Inflammation/macrophage
Gbp2	BE197524	1.945	2.735	2.712	guanylate nucleotide binding protein 2	Inflammation/macrophage
Gdf10	L42114	0.891	0.529	0.333	growth differentiation factor 10	Inflammation/macrophage
Glra2	BM899590	1.126	2.84	2.341	glycine receptor, alpha 2 subunit	Inflammation/macrophage
Gp49a	U05264	1.175	8.224	36.52	glycoprotein 49 A	Inflammation/macrophage
Grem2	NM_011825	1.006	2.188	1.591	gremlin 2 homolog, cysteine knot superfamily (Xenopus laevis)	Inflammation/macrophage
H13	BQ175993	1.651	1.726	0.962	histocompatibility 13	Inflammation/macrophage
H2-Aa	AF119253	0.832	0.0413	0.776	histocompatibility 2, class II antigen A, alpha	Inflammation/macrophage
H2-Bl	NM_008199	10.94	9.531	15.48	histocompatibility 2, blastocyst	Inflammation/macrophage
H2-D1	M86502	0.659	0.637	0.738	histocompatibility 2, D region locus 1	Inflammation/macrophage
H2-Eb1	NM_010382	3.898	2.199	6.072	histocompatibility 2, class II antigen E beta	Inflammation/macrophage
H2-L	M69068	0.428	0.592	0.737	histocompatibility 2, D region	Inflammation/macrophage
H2-T22	NM_010395	1.518	1.872	1.766	histocompatibility 2, T region locus 22	Inflammation/macrophage
H2-T23	NM_010398	2.973	3.896	3.577	histocompatibility 2, T region locus 23	Inflammation/macrophage
H2-T24	L22338	1.184	3.293	5.24	histocompatibility 2, T region locus 24	Inflammation/macrophage
Hfe	AJ306425	1.048	1.361	2.166	hemochromatosis	Inflammation/macrophage
Homer3	BC005773	0.712	0.3	0.278	homer homolog 3 (Drosophila)	Inflammation/macrophage
Icam1	BC008626	1.863	3.028	4.956	intercellular adhesion molecule	Inflammation/macrophage
Ifi202b	NM_011940	2.954	2.751	9.523	interferon activated gene 202B	Inflammation/macrophage
Ifit2	NM_008332	1.121	2.756	2.655	interferon-induced protein with tetratricopeptide repeats 2	Inflammation/macrophage
Ifit3	NM_010501	1.776	3.271	2.813	interferon-induced protein with tetratricopeptide repeats 3	Inflammation/macrophage
Ifitm3	BC010291	1.542	1.993	2.153	interferon induced transmembrane protein 3	Inflammation/macrophage
Ifnar2	BB522265	1.391	1.284	1.625	interferon (alpha and beta) receptor 2	Inflammation/macrophage
Il10rb	NM_008349	1.353	2.343	2.023	interleukin 10 receptor, beta	Inflammation/macrophage
Il13ra1	BB730912	0.266	2.329	3.01	interleukin 13 receptor, alpha 1	Inflammation/macrophage
Il1rapl2	NM_030688	2.931	0.965	6.15	interleukin 1 receptor accessory protein-like 2	Inflammation/macrophage
Il22	AJ249492	0.705	0.865	0.27	interleukin 22	Inflammation/macrophage
Il2rg	L20048	1.437	1.041	3.772	interleukin 2 receptor, gamma chain	Inflammation/macrophage
Il3ra	NM_008369	0.49	1.175	0.732	interleukin 3 receptor, alpha chain	Inflammation/macrophage
Il6st	BI102913	0.454	0.643	0.628	interleukin 6 signal transducer	Inflammation/macrophage
Inpp5d	U39203	1.49	1.452	1.987	inositol polyphosphate-5-phosphatase D	Inflammation/macrophage
Irgm	NM_008326	1.527	1.938	1.663	immunity-related GTPase family, M	Inflammation/macrophage
Itgam	NM_008401	1.724	2.138	3.551	integrin alpha M	Inflammation/macrophage
Itgax	NM_021334	1.069	7.354	12.8	integrin alpha X	Inflammation/macrophage
Itgb2	NM_008404	2.336	5.798	8.06	integrin beta 2	Inflammation/macrophage
Itpr1	NM_010585	1.123	0.334	0.235	inositol 1,4,5-triphosphate receptor 1	Inflammation/macrophage
Kit	BB333334	0.681	0.303	0.684	kit oncogene	Inflammation/macrophage
Ldlr	AF425607	0.826	2.139	1.447	low density lipoprotein receptor	Inflammation/macrophage
LOC547343	M34962	0.489	0.476	0.786	similar to H-2 class I histocompatibility antigen, L-D alpha chain precursor	Inflammation/macrophage
Ly6h	NM_011837	1.095	1.712	2.142	lymphocyte antigen 6 complex, locus H	Inflammation/macrophage
Ly86	NM_010745	1.714	3.807	3.562	lymphocyte antigen 86	Inflammation/macrophage
Ly9	NM_008534	2.604	3.915	3.965	lymphocyte antigen 9	Inflammation/macrophage
Matn2	BC005429	3.121	2.67	2.293	matrilin 2	Inflammation/macrophage
Matn4	NM_013592	1.135	2.199	2.606	matrilin 4	Inflammation/macrophage
Mina	AK013451	1.769	2.231	2.401	myc induced nuclear antigen	Inflammation/macrophage
Mmd2	AV269411	1.29	2.067	1.429	monocyte to macrophage differentiation-associated 2	Inflammation/macrophage
Mmp12	BC019135	4.962	17.05	57.71	matrix metallopeptidase 12	Inflammation/macrophage
Mpa2l	BM241485	1.564	2.151	2.642	macrophage activation 2 like	Inflammation/macrophage
Mpeg1	L20315	1.405	15.18	12.95	macrophage expressed gene 1	Inflammation/macrophage
Msr2	BC016551	2.148	4.28	7.509	macrophage scavenger receptor 2	Inflammation/macrophage
Myd88	BC005591	1.584	1.882	2.216	myeloid differentiation primary response gene 88	Inflammation/macrophage
Oas1a	BC018470	1.563	1.293	2.173	2'-5' oligoadenylate synthetase 1A	Inflammation/macrophage
Oasl2	BQ033138	1.881	2.051	2.313	2'-5' oligoadenylate synthetase-like 2	Inflammation/macrophage
Pdgfrb	AA499047	1.315	1.907	1.5	platelet derived growth factor receptor, beta polypeptide	Inflammation/macrophage
Pkp3	AW475993	0.688	0.0798	0.0644	plakophilin 3	Inflammation/macrophage
Pnma2	BG072348	1.092	1.949	1.873	paraneoplastic antigen MA2	Inflammation/macrophage
Ptger4	BC011193	1.816	2.364	2.193	prostaglandin E receptor 4 (subtype EP4)	Inflammation/macrophage
Ptprc	NM_011210	1.127	1.526	5.29	protein tyrosine phosphatase, receptor type, C	Inflammation/macrophage
Repin1	BE986062	0.634	0.065	0.828	replication initiator 1	Inflammation/macrophage
Rxrg	NM_009107	3.471	1.201	1.286	retinoid X receptor gamma	Inflammation/macrophage
Slc15a3	NM_023044	1.772	6.644	7.076	solute carrier family 15, member 3	Inflammation/macrophage
Sorl1	BI648081	1.083	0.217	0.644	sortilin-related receptor, LDLR class A repeats-containing	Inflammation/macrophage
Spp1	NM_009263	1.194	5.402	3.639	secreted phosphoprotein 1	Inflammation/macrophage
Stag1	BQ174473	0.696	0.287	0.615	stromal antigen 1	Inflammation/macrophage
Tapbp	AF043943	1.638	1.373	1.957	TAP binding protein	Inflammation/macrophage
Tgfb1	NM_011577	1.019	1.123	2.542	transforming growth factor, beta 1	Inflammation/macrophage
Tgfbr1	BM248342	0.643	4.056	2.968	transforming growth factor, beta receptor I	Inflammation/macrophage
Tgfbr2	BG793483	1.617	2.157	2.234	transforming growth factor, beta receptor II	Inflammation/macrophage
Tlr1	AF316985	16.65	7.252	4.333	toll-like receptor 1	Inflammation/macrophage
Tlr13	BI655907	0.563	3.027	4.078	toll-like receptor 13	Inflammation/macrophage
Tlr2	NM_011905	1.292	4.769	3.821	toll-like receptor 2	Inflammation/macrophage
Tlr3	NM_126166	0.793	2.74	1.627	toll-like receptor 3	Inflammation/macrophage
Tlr7	AY035889	0.698	4.626	16.91	toll-like receptor 7	Inflammation/macrophage
Tnc	NM_011607	0.539	0.392	0.183	tenascin C	Inflammation/macrophage
Tnfrsf1a	L26349	1.201	2.217	2.918	tumor necrosis factor receptor superfamily, member 1a	Inflammation/macrophage
Tnfrsf1b	M60469	1.138	2.598	2.169	tumor necrosis factor receptor superfamily, member 1b	Inflammation/macrophage
Trem2	NM_031254	0.528	45.56	10.47	triggering receptor expressed on myeloid cells 2	Inflammation/macrophage
Tyrobp	NM_011662	1.992	9.964	14.21	TYRO protein tyrosine kinase binding protein	Inflammation/macrophage
Vcam1	BB250384	1.409	1.457	2.392	vascular cell adhesion molecule 1	Inflammation/macrophage
Vldlr	NM_013703	0.333	1.138	0.899	very low density lipoprotein receptor	Inflammation/macrophage
Aspa	BC024934	0.822	2.24	2.011	aspartoacylase (aminoacylase) 2	Myelination
Edg3	BB532532	1.318	3.081	3.234	endothelial differentiation, sphingolipid G-protein-coupled receptor, 3	Myelination
Egr2	X06746	1.44	1.936	2.318	early growth response 2	Myelination
Enpp6	BB129371	1.818	1.323	0.934	ectonucleotide pyrophosphatase/phosphodiesterase 6	Myelination
LOC672274	BG083485	0.877	1.985	1.493	similar to Transcription factor SOX-4	Myelination
Mobp	BM899593	1.186	2.243	1.597	myelin-associated oligodendrocytic basic protein	Myelination
Myo5a	NM_010864	0.498	1.006	1.013	myosin Va	Myelination
Pmp22	NM_008885	1.375	2.111	1.328	peripheral myelin protein	Myelination
Pou3f1	BG065255	2.054	2.298	1.864	POU domain, class 3, transcription factor 1	Myelination
Qk	AW060288	0.85	0.415	0.553	quaking	Myelination
Sox21	AY069926	0.701	0.538	0.719	SRY-box containing gene 21	Myelination
Atp6v0a1	BC001995	1.217	0.0377	0.716	ATPase, H+ transporting, lysosomal V0 subunit A1	Synapse vesicle
Camk2d	AF059029	0.697	0.309	0.72	calcium/calmodulin-dependent protein kinase II, delta	Synapse vesicle
Dlgh2	BB622767	0.945	0.0688	0.297	discs, large homolog 2 (Drosophila)	Synapse vesicle
Dnm2	AK015410	0.63	0.266	1.117	dynamin 2	Synapse vesicle
Dnm3	BB130476	0.579	0.183	1.111	dynamin 3	Synapse vesicle
Doc2b	BM117900	0.605	0.219	0.281	double C2, beta	Synapse vesicle
Nos1	NM_008712	1.242	0.0961	0.614	nitric oxide synthase 1, neuronal	Synapse vesicle
Rab27b	BB121269	0.414	3.341	2.558	RAB27b, member RAS oncogene family	Synapse vesicle
Rab32	NM_026405	1.533	3.839	5.794	RAB32, member RAS oncogene family	Synapse vesicle
Rab3b	NM_023537	0.966	1.196	1.761	RAB3B, member RAS oncogene family	Synapse vesicle
Rab40b	AV364488	1.03	1.859	1.978	Rab40b, member RAS oncogene family	Synapse vesicle
Rab7l1	BC016133	1.349	2.052	1.801	RAB7, member RAS oncogene family-like 1	Synapse vesicle
Rph3a	NM_011286	0.827	0.176	0.538	rabphilin 3A	Synapse vesicle
Scamp5	NM_020270	0.718	0.101	0.746	secretory carrier membrane protein 5	Synapse vesicle
Slc17a6	BQ180367	1.18	2.721	1.337	solute carrier family 17 (sodium-dependent inorganic phosphate cotransporter), member 6	Synapse vesicle
Slc40a1	AF226613	1.465	1.905	2.83	solute carrier family 40 (iron-regulated transporter), member 1	Synapse vesicle
Snap23	BB763153	1.169	2.872	2.704	synaptosomal-associated protein 23	Synapse vesicle
Sncg	NM_011430	1.124	3.666	2.062	synuclein, gamma	Synapse vesicle
Stx1a	AV339210	1.5	1.811	1.554	syntaxin 1A (brain)	Synapse vesicle
Stx1b2	NM_024414	1.287	0.0413	1.134	syntaxin 1B2	Synapse vesicle
Stxbp1	AF326545	1.002	0.147	0.661	syntaxin binding protein 1	Synapse vesicle
Stxbp3a	NM_011504	0.773	2.364	1.611	syntaxin binding protein 3A	Synapse vesicle
Sv2c	AK015921	0.68	0.308	0.189	synaptic vesicle glycoprotein 2c	Synapse vesicle
Syce2	AK005954	1.341	1.84	1.741	synaptonemal complex central element protein 2	Synapse vesicle
Syde2	BG069296	0.773	2.129	1.33	synapse defective 1, Rho GTPase, homolog 2 (C. elegans)	Synapse vesicle
Syn2	NM_013681	0.755	0.513	0.834	synapsin II	Synapse vesicle
Sypl	BE333485	0.74	1.817	2.119	synaptophysin-like protein	Synapse vesicle
Syt1	AK018163	0.54	0.0963	0.627	synaptotagmin I	Synapse vesicle
Syt13	BE648447	2.639	1.207	4.094	synaptotagmin XIII	Synapse vesicle
Syt4	AV336547	1.135	2.69	3.332	synaptotagmin IV	Synapse vesicle
Tuba6	NM_009448	1.475	1.197	1.124	tubulin, alpha 6	Synapse vesicle
Tuba8	NM_017379	0.716	0.349	0.199	tubulin, alpha 8	Synapse vesicle
Tubb6	NM_026473	1.798	2.39	5.277	tubulin, beta 6	Synapse vesicle
Vamp2	BG871810	0.957	0.0942	0.491	vesicle-associated membrane protein 2	Synapse vesicle
Vamp5	AK009266	2.815	1.691	1.603	vesicle-associated membrane protein 5	Synapse vesicle
Ank2	BQ174638	0.431	0.699	0.532	ankyrin 2, brain	Cell death
Api5	AV118744	0.522	0.234	0.698	apoptosis inhibitor 5	Cell death
Arts1	NM_030711	0.607	1.388	1.334	type 1 tumor necrosis factor receptor shedding aminopeptidase regulator	Cell death
Bcap29	NM_007530	0.945	2.479	1.312	B-cell receptor-associated protein 29	Cell death
Bcl2a1a	L16462	1.365	3.157	7.155	B-cell leukemia/lymphoma 2 related protein A1a	Cell death
Bcl2l1	U10100	1.411	0.398	0.802	Bcl2-like 1	Cell death
Bclaf1	BB833538	0.755	0.39	0.794	BCL2-associated transcription factor 1	Cell death
Bid	NM_007544	1.037	2.223	2.194	BH3 interacting domain death agonist	Cell death
Birc1b	NM_010872	1.731	4.404	4.559	baculoviral IAP repeat-containing 1b	Cell death
Birc1e	NM_010870	4.338	5.71	4.04	baculoviral IAP repeat-containing 1e	Cell death
Bmf	BB212341	1.888	1.173	1.622	Bcl2 modifying factor	Cell death
Casp12	NM_009808	1.007	2.301	1.982	caspase 12	Cell death
Casp7	NM_007611	1.566	1.177	1.56	caspase 7	Cell death
Cav2	NM_016900	0.633	4.869	2.936	caveolin 2	Cell death
Cd274	NM_021893	1.605	1.632	2.887	CD274 antigen	Cell death
Cebpb	NM_009883	2.059	1.305	2.425	CCAAT/enhancer binding protein (C/EBP), beta	Cell death
Clec7a	NM_020008	3.586	27.8	25.09	C-type lectin domain family 7, member a	Cell death
Cntf	NM_053007	1.046	3.524	2.201	ciliary neurotrophic factor	Cell death
Dap	BC024876	0.451	0.643	0.53	death-associated protein	Cell death
Dapk1	BC021490	1.31	2.125	1.488	death associated protein kinase 1	Cell death
Eif4ebp1	AV216412	1.373	1.61	2.681	eukaryotic translation initiation factor 4E binding protein 1	Cell death
Elmo1	NM_080288	0.656	0.316	0.471	engulfment and cell motility 1, ced-12 homolog (C. elegans)	Cell death
Exoc6	AV005520	1.151	2.723	2.371	exocyst complex component 6	Cell death
Fas	NM_007987	0.937	2.7	1.73	Fas (TNF receptor superfamily member)	Cell death
Fcer1g	NM_010185	2.116	6.065	8.579	Fc receptor, IgE, high affinity I, gamma polypeptide	Cell death
Fcgr3	NM_010188	1.767	5.944	4.041	Fc receptor, IgG, low affinity III	Cell death
Gas2	NM_008087	1.115	1.474	1.021	growth arrest specific 2	Cell death
Hspa1b	M12573	0.3	0.489	0.242	heat shock protein 1B	Cell death
Igf1	AF440694	0.845	3.154	2.936	insulin-like growth factor 1	Cell death
Inpp5d	U39203	1.49	1.452	1.987	inositol polyphosphate-5-phosphatase D	Cell death
Jak1	BQ032637	0.691	0.194	0.926	Janus kinase 1	Cell death
Litaf	AV360881	1.064	2.381	1.568	LPS-induced TN factor	Cell death
Lsp1	NM_019391	1.839	1.113	2.645	lymphocyte specific 1	Cell death
Mapk9	BC024514	0.61	0.505	0.833	mitogen activated protein kinase 9	Cell death
Myd88	BC005591	1.584	1.882	2.216	myeloid differentiation primary response gene 88	Cell death
Nol3	BC027290	1.399	1.686	1.702	nucleolar protein 3 (apoptosis repressor with CARD domain)	Cell death
Nr1d2	NM_011584	0.411	0.148	0.721	nuclear receptor subfamily 1, group D, member 2	Cell death
Pdcd6ip	AJ005074	0.935	0.166	0.826	programmed cell death 6 interacting protein	Cell death
Prdx2	AK011963	16.41	10.3	14.2	peroxiredoxin 2	Cell death
Pycard	BG084230	1.376	3.03	3.723	PYD and CARD domain containing	Cell death
Rnf7	AV047821	1.215	2.864	2.066	ring finger protein 7	Cell death
Stk17b	AV173139	0.652	0.419	0.214	serine/threonine kinase 17b (apoptosis-inducing)	Cell death
Sulf1	BB751459	1.196	2.504	1.111	sulfatase 1	Cell death
Tgfb1	NM_011577	1.019	1.123	2.542	transforming growth factor, beta 1	Cell death
Tlr2	NM_011905	1.292	4.769	3.821	toll-like receptor 2	Cell death
Tnfaip2	BB233088	1.65	2.455	2.446	tumor necrosis factor, alpha-induced protein 2	Cell death
Tnfaip6	NM_009398	1.847	1.425	2.93	tumor necrosis factor alpha induced protein 6	Cell death
Tnfrsf1a	L26349	1.201	2.217	2.918	tumor necrosis factor receptor superfamily, member 1a	Cell death
Tnfrsf1b	M60469	1.138	2.598	2.169	tumor necrosis factor receptor superfamily, member 1b	Cell death
Trhr	M59811	1.228	3.231	2.183	thyrotropin releasing hormone receptor	Cell death
Abcd2	AW456685	1.574	3.706	1.092	ATP-binding cassette, sub-family D (ALD), member 2	Lipid metabolism
Acaa1a	NM_130864	1.361	1.469	1.646	acetyl-Coenzyme A acyltransferase 1A	Lipid metabolism
Acaa2	AK002555	4.246	5.683	3.514	acetyl-Coenzyme A acyltransferase 2 (mitochondrial 3-oxoacyl-Coenzyme A thiolase)	Lipid metabolism
Acsl5	AK006541	2.06	2.199	1.645	acyl-CoA synthetase long-chain family member 5	Lipid metabolism
Agpat1	BB524140	0.781	0.15	0.695	1-acylglycerol-3-phosphate O-acyltransferase 1 (lysophosphatidic acid acyltransferase, alpha)	Lipid metabolism
Amacr	NM_008537	0.914	0.656	0.518	alpha-methylacyl-CoA racemase	Lipid metabolism
Anxa1	NM_010730	1.228	2.169	2.164	annexin A1	Lipid metabolism
Anxa2	AW240637	1.509	1.103	3.509	annexin A2	Lipid metabolism
Anxa3	AW702161	1.532	3.319	2.362	annexin A3	Lipid metabolism
Anxa4	AV062214	1.114	1.708	3.312	annexin A4	Lipid metabolism
Ap2a2	BC010597	0.653	0.295	0.579	adaptor protein complex AP-2, alpha 2 subunit	Lipid metabolism
Apoc1	NM_007469	1.296	1.609	1.705	apolipoprotein C-I	Lipid metabolism
Apoc2	NM_009695	2.266	1.321	4.909	apolipoprotein C-II	Lipid metabolism
Apod	AV332635	28.39	63.45	27.38	apolipoprotein D	Lipid metabolism
Atp8a1	AW610650	0.398	0.904	0.929	ATPase, aminophospholipid transporter (APLT), class I, type 8A, member 1	Lipid metabolism
B3gnt5	BM214359	0.712	0.685	0.325	UDP-GlcNAc:betaGal beta-1,3-N-acetylglucosaminyltransferase 5	Lipid metabolism
B4galt6	BG066773	1.005	0.303	0.821	UDP-Gal:betaGlcNAc beta 1,4-galactosyltransferase, polypeptide 6	Lipid metabolism
Baiap3	BC022659	1.811	1.849	1.699	BAI1-associated protein 3	Lipid metabolism
C1qb	BB111335	1.934	6.234	7.73	complement component 1, q subcomponent, beta polypeptide	Lipid metabolism
C1qc	NM_007574	5.42	8.961	11.39	complement component 1, q subcomponent, C chain	Lipid metabolism
Cdc20	BB041150	0.714	0.473	0.352	cell division cycle 20 homolog (S. cerevisiae)	Lipid metabolism
Cebpa	BC011118	1.035	1.907	2.052	CCAAT/enhancer binding protein (C/EBP), alpha	Lipid metabolism
Cyp1b1	BI251808	0.919	2.144	1.33	cytochrome P450, family 1, subfamily b, polypeptide 1	Lipid metabolism
Cyp7b1	NM_007825	1.621	2.52	1.865	cytochrome P450, family 7, subfamily b, polypeptide 1	Lipid metabolism
Depdc6	BB324973	1.053	3.68	1.576	DEP domain containing 6	Lipid metabolism
Doc2b	BM117900	0.605	0.219	0.281	double C2, beta	Lipid metabolism
Dock2	NM_033374	2.275	1.478	3.664	dedicator of cyto-kinesis 2	Lipid metabolism
Edg3	BB532532	1.318	3.081	3.234	endothelial differentiation, sphingolipid G-protein-coupled receptor, 3	Lipid metabolism
Elovl7	BC005602	0.655	0.815	0.816	ELOVL family member 7, elongation of long chain fatty acids (yeast)	Lipid metabolism
Exoc6	AV005520	1.151	2.723	2.371	exocyst complex component 6	Lipid metabolism
Fabp5	BC002008	1.412	1.908	2.216	fatty acid binding protein 5, epidermal	Lipid metabolism
Fcer1g	NM_010185	2.116	6.065	8.579	Fc receptor, IgE, high affinity I, gamma polypeptide	Lipid metabolism
Fdft1	BB028312	1.374	2.537	1.294	farnesyl diphosphate farnesyl transferase 1	Lipid metabolism
Gpam	NM_008149	1.437	2.002	1.505	glycerol-3-phosphate acyltransferase, mitochondrial	Lipid metabolism
Gria3	NM_016886	0.665	0.206	0.505	glutamate receptor, ionotropic, AMPA3 (alpha 3)	Lipid metabolism
Grn	M86736	0.76	2.208	2.839	granulin	Lipid metabolism
Hdlbp	BG065877	0.795	0.121	0.73	high density lipoprotein (HDL) binding protein	Lipid metabolism
Inpp4a	NM_030266	0.933	0.289	0.233	inositol polyphosphate-4-phosphatase, type I	Lipid metabolism
Itch	BM238272	5.891	2.398	1.995	itchy	Lipid metabolism
Ldlr	AF425607	0.826	2.139	1.447	low density lipoprotein receptor	Lipid metabolism
Lip1	AI596237	4.014	4.057	5.106	lysosomal acid lipase 1	Lipid metabolism
Lpl	AK017272	1.372	3.501	2.858	lipoprotein lipase	Lipid metabolism
Nedd4l	BB663717	0.784	0.278	0.371	neural precursor cell expressed, developmentally down-regulated gene 4-like	Lipid metabolism
Pcx	AFFX-PyruCarbMur/L09192_MA	0.579	0.162	0.884	pyruvate carboxylase	Lipid metabolism
Pcyt1a	NM_009981	0.549	0.299	1.231	phosphate cytidylyltransferase 1, choline, alpha isoform	Lipid metabolism
Pla1a	NM_134102	1.538	2.073	1.818	phospholipase A1 member A	Lipid metabolism
Pla2g4a	NM_008869	0.826	2.301	1.457	phospholipase A2, group IVA (cytosolic, calcium-dependent)	Lipid metabolism
Pla2g6	BG078690	1.229	0.299	0.904	phospholipase A2, group VI	Lipid metabolism
Plcb4	BB224034	0.585	0.119	0.483	phospholipase C, beta 4	Lipid metabolism
Plcg2	AW546508	0.73	1.294	2.2	phospholipase C, gamma 2	Lipid metabolism
[truncated: 3,083 more rows]

## Sheet: 4LPS-NA_cr
Table S1 Classification of significantly expressed genes in 4L/PS-NA cerebrum
[truncated: 1,118 more rows]
