# Supplementary material for: Temporal gene expression profiling reveals CEBPD as a candidate regulator of brain disease in prosaposin deficient mice
Source: BMC Neurosci. 2008 Aug 1;9:76. doi: 10.1186/1471-2202-9-76 (PMC2518924; doi:10.1186/1471-2202-9-76)
Supplement: Additional file 2 — Table s2. Number of up- and down-regulated genes with age in functional categories. [file 1471-2202-9-76-S2.xls]

## Sheet: Table S2
Table S2 Number of up- and downregulated genes at each functional group and each time point in cerebellum and cerebrum of PS-NA, 4L/PS-NA and PS-/-
		PS-NA								4L/PS-NA						PS-/-
Expression	Categories	Cerebellum				Cerebrum					Cerebellum			Cerebrum		Celebellum				Celebrum
		0 day	4 weeks	12 weeks	18 weeks	0 day	4 weeks	12 weeks	18 weeks	4 weeks	12 weeks	18 weeks	4 weeks	12 weeks	18 weeks	0 day	10 days	20 days	25 days	0 day	10 days	20 days	25 days
Upregulated	inflammation/macrophage	20	43	41	69	1	8	19	34	70	106	118	38	59	58	18	10	32	31	4	2	21	22
	myelination	2	2	4	6	0	0	2	0	2	9	7	2	4	4	2	0	2	2	0	1	0	1
	synapse vesicle	4	2	6	8	2	2	2	2	5	14	15	2	3	2	3	1	2	2	5	3	11	13
	cell death	4	10	10	19	1	3	4	8	14	29	33	6	14	13	9	4	11	13	4	2	11	10
	lipid metabolism	10	9	10	17	2	6	8	10	21	38	39	20	21	24	9	4	8	11	7	2	13	15
	ECM/adhesion	11	27	26	40	5	12	13	13	42	71	70	19	26	27	5	5	14	14	11	2	19	22
	Cytoskeleton organization	9	9	4	10	5	7	9	11	16	23	26	13	12	15	8	6	8	11	10	4	12	13
	endosome/lysosome	9	7	9	15	2	6	5	7	8	25	23	10	17	17	6	2	10	11	3	2	13	13
	signal transduction	27	46	60	93	8	19	40	41	92	179	173	46	73	71	27	14	37	38	34	15	48	60
	transcription	26	41	60	68	14	18	52	49	69	137	124	35	55	50	37	27	46	38	22	18	44	53
	transport	25	39	41	62	9	24	36	42	72	154	140	43	64	63	35	13	45	48	27	15	58	66
	cell growth/metabolism	73	118	110	179	33	61	106	121	195	385	365	103	163	165	97	50	119	121	72	36	142	161
	binding	60	92	112	154	30	47	100	103	167	315	306	82	120	118	76	45	91	86	66	32	119	136
	catalytic activity	48	73	84	140	21	36	71	74	121	275	268	67	111	110	52	20	71	71	55	30	103	115
	others	10	23	28	40	8	5	23	23	56	110	107	27	47	44	12	20	12	19	10	6	12	15
Downregulated	inflammation/macrophage	10	3	3	4	3	4	2	1	18	19	13	4	2	2	0	0	2	1	0	2	0	0
	myelination	2	3	0	0	0	1	0	0	1	2	1	3	2	1	3	10	9	6	2	11	10	12
	synapse vesicle	3	2	1	3	0	1	2	0	5	16	9	1	2	2	1	1	2	2	0	0	1	1
	cell death	4	0	0	1	0	1	1	0	10	11	5	3	4	4	1	1	1	1	0	0	0	0
	lipid metabolism	9	5	6	5	1	1	3	1	12	19	13	4	7	3	4	5	7	4	2	5	7	7
	ECM/adhesion	12	6	8	6	0	1	4	1	11	20	14	3	3	2	2	2	3	1	3	7	6	4
	Cytoskeleton organization	5	2	5	6	3	3	5	2	11	22	16	7	9	6	3	2	3	3	2	3	6	5
	endosome/lysosome	2	2	1	2	1	2	3	1	2	4	2	2	2	2	1	1	1	1	2	1	2	2
	signal transduction	23	11	18	23	7	7	7	2	45	68	50	9	9	5	3	2	8	7	4	10	14	11
	transcription	43	24	14	22	8	11	7	1	66	114	72	25	26	12	4	4	9	9	2	5	12	10
	transport	25	13	21	27	10	11	12	5	55	97	68	12	13	7	9	5	14	13	2	10	9	10
	cell growth/metabolism	66	33	46	55	27	28	29	12	127	230	151	43	53	28	15	19	30	27	10	28	33	34
	binding	75	39	37	54	24	27	25	10	137	232	159	54	59	33	18	7	30	30	3	21	30	26
	catalytic activity	50	25	32	39	16	19	19	7	80	141	92	28	30	20	9	16	20	18	7	19	17	19
	others	22	16	10	20	10	8	4	5	28	41	36	5	9	10	19	12	22	23	3	4	10	10
