# Supplementary material for: Temporal gene expression profiling reveals CEBPD as a candidate regulator of brain disease in prosaposin deficient mice
Source: BMC Neurosci. 2008 Aug 1;9:76. doi: 10.1186/1471-2202-9-76 (PMC2518924; doi:10.1186/1471-2202-9-76)
Supplement: Additional file 3 — Table s3. A list of primer sequences used in qRT-PCR. [file 1471-2202-9-76-S3.xls]

## Sheet: Sheet1
qRT-PCR gene primers
Genes	Primers	Sequences	NT	Length	Tm
Cebpd	Forward	5'-TGCGAGCGACAGGAAGCT	18	116	59
	Reverse	5'-GCAATGGTAATAAGACGTAGAAAATGC	27		59
Atf3	Forward	5'-GACCCCTGGAGATGTCAGTCA	21	67	59
	Reverse	5'-CGCCTCCTTTTCCTCTCATCTT	22		60
Bc12a1a	Forward	5'-CAGAATTCATAATGAATAACACAGGAGAA	29	101	59
	Reverse	5'-AGTCAGCCAGCCAGATTTGG	20		59
Creg2	Forward	5'-GCTGCAGAATCCTTTTTTTATTTGAC	26	101	60
	Reverse	5'-ATACCTCTAACAAAGCCACCCTATAATT	28		58
Nfia	Forward	5'-GGGTTTCTGTAAAGGAACTCGATTT	26	81	59
	Reverse	5'-GCTGGGACTTTCAGATTGACTTG	23		59
Clasp2	Forward	CCTGCAGAGCCCGTCTGT	18	83	59
	Reverse	AAGCCACATCTCAGTCAACTCACT	24		58
